# Supplementary material for: Pan-Cancer Study on Variants of Canonical miRNA Biogenesis Pathway Components: A Pooled Analysis
Source: Cancers (Basel). 2023 Jan 4;15(2):338. doi: 10.3390/cancers15020338 (PMC9856462; doi:10.3390/cancers15020338)
Supplement: Supplementary file 1 [file cancers-15-00338-s001.zip]

Archive with 2 entries (2 files):
- Supplementary Tables TCGA_ S30-36.xlsx
- Supplementary Tables_data set.pdf
