# Supplementary material for: Pan-Cancer Study on Variants of Canonical miRNA Biogenesis Pathway Components: A Pooled Analysis
Source: Cancers (Basel). 2023 Jan 4;15(2):338. doi: 10.3390/cancers15020338 (PMC9856462; doi:10.3390/cancers15020338)
Supplement: Supplementary file 1 [file cancers-15-00338-s001.zip › Supplementary Tables TCGA_ S30-36.xlsx]

## Sheet: S30
Table S30: Analysis of mutation count and gene mutants association with clinical parameters - PER-cancer study
			Distant metastasis stage (M1+ vs M0)								Lymph node stage (N1+ vs N0)								Disease stage (III/IV vs I/II)								Disease stage (II/III/IV vs I)								Disease stage (IV vs I/II/III)
			Contingency table			Logisitic regression analysis					Contingency table			Logisitic regression analysis					Contingency table			Logisitic regression analysis					Contingency table			Logisitic regression analysis					Contingency table			Logisitic regression analysis
			M0	M1+	chi2 p-value	OR	Lower OR	Upper OR	p-value	lrt p-value	N0	N1+	chi2 p-value	OR	Lower OR	Upper OR	p-value	lrt p-value	Stage I/II	Stage III/IV	chi2 p-value	OR	Lower OR	Upper OR	p-value	lrt p-value	Stage I	Stage II/III/IV	chi2 p-value	OR	Lower OR	Upper OR	p-value	lrt p-value	Stage I/II/III	Stage IV	chi2 p-value	OR	Lower OR	Upper OR	p-value	lrt p-value
acc	Mutation count
						1.04688	0.109444	10.0138	0.968284	0.968413				1.71584e-07	0	Inf	0.992975	0.264656				6.375	0.681775	59.61	0.104352	0.0655804				5.17437e+06	0	Inf	0.993028	0.291515				1.04688	0.109444	10.0138	0.968284	0.968413
	DDX20	WT	71	17							NA	NA							NA	NA							NA	NA							NA	NA
		MUT	0	0	NA	NA	NA	NA	NA	NA	NA	NA	NA	NA	NA	NA	NA	NA	NA	NA	NA	NA	NA	NA	NA	NA	NA	NA	NA	NA	NA	NA	NA	NA	NA	NA	NA	NA	NA	NA	NA	NA
	DGCR8	WT	70	17							77	10							52	35							9	78							70	17
		MUT	1	0	1	7.15141e-07	0	Inf	0.992242	0.510981	1	0	1	1.33731e-06	0	Inf	0.992585	0.622245	0	1	0.852476	8.55446e+06	0	Inf	0.991249	0.179197	0	1	1	1.80593e+06	0	Inf	0.99521	0.641272	1	0	1	7.15141e-07	0	Inf	0.992242	0.510981
	GEMIN4	WT	71	17							NA	NA							NA	NA							NA	NA							NA	NA
		MUT	0	0	NA	NA	NA	NA	NA	NA	NA	NA	NA	NA	NA	NA	NA	NA	NA	NA	NA	NA	NA	NA	NA	NA	NA	NA	NA	NA	NA	NA	NA	NA	NA	NA	NA	NA	NA	NA	NA	NA
	DICER1	WT	70	17							77	10							51	36							9	78							70	17
		MUT	1	0	1	7.15141e-07	0	Inf	0.992242	0.510981	1	0	1	1.33731e-06	0	Inf	0.992585	0.622245	1	0	1	2.46042e-07	0	Inf	0.991657	0.303185	0	1	1	1.80593e+06	0	Inf	0.99521	0.641272	1	0	1	7.15141e-07	0	Inf	0.992242	0.510981
	PIWIL1	WT	71	16							77	10							52	35							9	78							71	16
		MUT	0	1	0.434442	2.55503e+07	0	Inf	0.99065	0.0677441	1	0	1	1.33731e-06	0	Inf	0.992585	0.622245	0	1	0.852476	8.55446e+06	0	Inf	0.991249	0.179197	0	1	1	1.80593e+06	0	Inf	0.99521	0.641272	0	1	0.434442	2.55503e+07	0	Inf	0.99065	0.0677441
	AGO1	WT	71	17							NA	NA							NA	NA							NA	NA							NA	NA
		MUT	0	0	NA	NA	NA	NA	NA	NA	NA	NA	NA	NA	NA	NA	NA	NA	NA	NA	NA	NA	NA	NA	NA	NA	NA	NA	NA	NA	NA	NA	NA	NA	NA	NA	NA	NA	NA	NA	NA	NA
	TARBP2	WT	71	17							NA	NA							NA	NA							NA	NA							NA	NA
		MUT	0	0	NA	NA	NA	NA	NA	NA	NA	NA	NA	NA	NA	NA	NA	NA	NA	NA	NA	NA	NA	NA	NA	NA	NA	NA	NA	NA	NA	NA	NA	NA	NA	NA	NA	NA	NA	NA	NA	NA
	AGO2	WT	71	17							NA	NA							NA	NA							NA	NA							NA	NA
		MUT	0	0	NA	NA	NA	NA	NA	NA	NA	NA	NA	NA	NA	NA	NA	NA	NA	NA	NA	NA	NA	NA	NA	NA	NA	NA	NA	NA	NA	NA	NA	NA	NA	NA	NA	NA	NA	NA	NA	NA
	XPO5	WT	71	17							NA	NA							NA	NA							NA	NA							NA	NA
		MUT	0	0	NA	NA	NA	NA	NA	NA	NA	NA	NA	NA	NA	NA	NA	NA	NA	NA	NA	NA	NA	NA	NA	NA	NA	NA	NA	NA	NA	NA	NA	NA	NA	NA	NA	NA	NA	NA	NA	NA
	RAN	WT	71	17							NA	NA							NA	NA							NA	NA							NA	NA
		MUT	0	0	NA	NA	NA	NA	NA	NA	NA	NA	NA	NA	NA	NA	NA	NA	NA	NA	NA	NA	NA	NA	NA	NA	NA	NA	NA	NA	NA	NA	NA	NA	NA	NA	NA	NA	NA	NA	NA	NA
	DROSHA	WT	69	17							76	10							52	34							9	77							69	17
		MUT	2	0	1	2.59327e-07	0	Inf	0.992869	0.351039	2	0	1	4.85581e-07	0	Inf	0.993164	0.484626	0	2	0.321238	2.39374e+07	0	Inf	0.99201	0.0563157	0	2	1	1.82938e+06	0	Inf	0.993219	0.508662	2	0	1	2.59327e-07	0	Inf	0.992869	0.351039
blca	Mutation count
						1.49829	0.247047	9.08678	0.660195	0.682541				0.805784	0.371621	1.74718	0.584479	0.576663				1.82099	0.748208	4.43194	0.186578	0.151272				2.23153e+06	0	Inf	0.996363	0.657848				0.88076	0.42064	1.84419	0.736309	0.733389
	DDX20	WT	118	7							141	78							76	158							1	233							156	78
		MUT	0	0	NA	NA	NA	NA	NA	NA	2	0	0.759587	3.13955e-07	0	Inf	0.988391	0.185723	0	2	0.826689	2.76958e+06	0	Inf	0.988499	0.211265	0	2	1	496347	0	Inf	0.997731	0.896088	2	0	0.807947	3.47354e-07	0	Inf	0.988469	0.204018
	DGCR8	WT	117	7							141	76							74	158							1	231							156	76
		MUT	1	0	1	1.06791e-06	0	Inf	0.995428	0.733707	2	2	0.925772	1.85526	0.256229	13.4333	0.540629	0.543604	2	2	0.819135	0.468354	0.0647097	3.38984	0.452584	0.457555	0	4	1	500644	0	Inf	0.996789	0.85315	2	2	0.84869	2.05263	0.283675	14.8525	0.476348	0.48072
	GEMIN4	WT	118	7							NA	NA							NA	NA							NA	NA							NA	NA
		MUT	0	0	NA	NA	NA	NA	NA	NA	NA	NA	NA	NA	NA	NA	NA	NA	NA	NA	NA	NA	NA	NA	NA	NA	NA	NA	NA	NA	NA	NA	NA	NA	NA	NA	NA	NA	NA	NA	NA	NA
	DICER1	WT	117	7							141	77							73	158							1	230							154	77
		MUT	1	0	1	1.06791e-06	0	Inf	0.995428	0.733707	2	1	1	0.915584	0.0817033	10.2602	0.942974	0.94271	3	2	0.389332	0.308017	0.0503797	1.88319	0.202391	0.197396	0	5	1	1.36681e+06	0	Inf	0.997656	0.835876	4	1	0.883459	0.5	0.0549428	4.55018	0.538426	0.512758
	PIWIL1	WT	117	7							140	77							76	156							1	231							155	77
		MUT	1	0	1	1.06791e-06	0	Inf	0.995428	0.733707	3	1	1	0.606061	0.0619787	5.92638	0.66687	0.655081	0	4	0.394989	2.80509e+06	0	Inf	0.983722	0.0763038	0	4	1	500644	0	Inf	0.996789	0.85315	3	1	1	0.670996	0.0686592	6.55753	0.731564	0.723669
	AGO1	WT	117	7							142	78							76	159							1	234							157	78
		MUT	1	0	1	1.06791e-06	0	Inf	0.995428	0.733707	1	0	1	8.5947e-07	0	Inf	0.987376	0.350095	0	1	1	1.01246e+06	0	Inf	0.987502	0.377345	0	1	1	181815	0	Inf	0.997558	0.926497	1	0	1	9.50259e-07	0	Inf	0.987467	0.36973
	TARBP2	WT	117	6							142	78							76	158							1	233							157	77
		MUT	1	1	0.229005	19.5	1.08302	351.101	0.0440052	0.0721245	1	0	1	8.5947e-07	0	Inf	0.987376	0.350095	0	2	0.826689	2.76958e+06	0	Inf	0.988499	0.211265	0	2	1	496347	0	Inf	0.997731	0.896088	1	1	1	2.03896	0.125839	33.037	0.616124	0.619656
	AGO2	WT	116	7							142	76							76	157							1	232							157	76
		MUT	2	0	1	1.05879e-06	0	Inf	0.99353	0.629724	1	2	0.591505	3.73684	0.33343	41.8799	0.284996	0.2664	0	3	0.562171	2.78722e+06	0	Inf	0.985909	0.125263	0	3	1	498486	0	Inf	0.99722	0.872779	1	2	0.529944	4.13158	0.368848	46.279	0.249788	0.231495
	XPO5	WT	118	7							NA	NA							NA	NA							NA	NA							NA	NA
		MUT	0	0	NA	NA	NA	NA	NA	NA	NA	NA	NA	NA	NA	NA	NA	NA	NA	NA	NA	NA	NA	NA	NA	NA	NA	NA	NA	NA	NA	NA	NA	NA	NA	NA	NA	NA	NA	NA	NA	NA
	RAN	WT	117	7							142	78							76	159							1	234							157	78
		MUT	1	0	1	1.06791e-06	0	Inf	0.995428	0.733707	1	0	1	8.5947e-07	0	Inf	0.987376	0.350095	0	1	1	1.01246e+06	0	Inf	0.987502	0.377345	0	1	1	181815	0	Inf	0.997558	0.926497	1	0	1	9.50259e-07	0	Inf	0.987467	0.36973
	DROSHA	WT	116	7							139	77							76	155							1	230							154	77
		MUT	2	0	1	1.05879e-06	0	Inf	0.99353	0.629724	4	1	0.802148	0.451299	0.049561	4.10949	0.480217	0.448964	0	5	0.282828	7.67422e+06	0	Inf	0.988213	0.0472126	0	5	1	1.36681e+06	0	Inf	0.997656	0.835876	4	1	0.883459	0.5	0.0549428	4.55018	0.538426	0.512758
brca	Mutation count
						0.949821	0.173743	5.19249	0.952633	0.951945				0.601442	0.374987	0.964655	0.0349228	0.027272				0.640369	0.34511	1.18824	0.157615	0.125048				0.923728	0.53976	1.58084	0.772266	0.775389				1.00079	0.181643	5.51399	0.999277	0.999277
	DDX20	WT	846	16							459	505							722	236							164	794							943	15
		MUT	4	0	1	3.3783e-06	0	Inf	0.991622	0.698978	3	0	0.216884	1.16642e-06	8.78238e-270	1.54916e+257	0.964749	0.0350651	3	0	0.750459	1.44432e-06	0	Inf	0.978949	0.193092	1	2	1	0.413098	0.0372769	4.57789	0.471288	0.49753	3	0	1	4.01669e-06	0	Inf	0.992844	0.758484
	DGCR8	WT	847	16							460	503							722	235							165	792							942	15
		MUT	3	0	1	3.38229e-06	0	Inf	0.992745	0.73778	2	2	1	0.914513	0.128298	6.5187	0.92894	0.928952	3	1	1	1.02411	0.10602	9.89252	0.983571	0.983604	0	4	0.804006	441287	0	Inf	0.976507	0.219069	4	0	1	4.01243e-06	0	Inf	0.991736	0.72249
	GEMIN4	WT	847	16							459	504							721	236							163	794							942	15
		MUT	3	0	1	3.38229e-06	0	Inf	0.992745	0.73778	3	1	0.554694	0.303572	0.0315324	2.92259	0.302182	0.265985	4	0	0.5745	1.44232e-06	0	Inf	0.975691	0.132766	2	2	0.27994	0.20529	0.0287094	1.46794	0.114678	0.131973	4	0	1	4.01243e-06	0	Inf	0.991736	0.72249
	DICER1	WT	843	16							456	503							718	235							164	789							938	15
		MUT	7	0	1	3.36632e-06	0	Inf	0.988914	0.608647	6	2	0.233045	0.302187	0.0606872	1.50471	0.143991	0.114964	7	1	0.701545	0.436474	0.0534249	3.56594	0.439181	0.392732	1	7	1	1.45501	0.177815	11.9059	0.726589	0.714302	8	0	1	1.46982e-06	0	Inf	0.992339	0.615131
	PIWIL1	WT	834	16							451	501							711	234							161	784							930	15
		MUT	16	0	1	1.22518e-06	0	Inf	0.989019	0.437668	11	4	0.0824505	0.327345	0.103502	1.03529	0.0573114	0.0425928	14	2	0.402523	0.434066	0.097931	1.92394	0.271953	0.22509	4	12	0.614754	0.616071	0.196201	1.93446	0.406693	0.425813	16	0	1	1.45729e-06	0	Inf	0.989159	0.476141
	AGO1	WT	844	15							457	503							718	235							164	789							939	14
		MUT	6	1	0.296209	9.37778	1.06255	82.7661	0.0439501	0.112817	5	2	0.380147	0.363419	0.0701651	1.88233	0.227734	0.203013	7	1	0.701545	0.436474	0.0534249	3.56594	0.439181	0.392732	1	7	1	1.45501	0.177815	11.9059	0.726589	0.714302	7	1	0.282623	9.58163	1.10421	83.1437	0.0403761	0.109245
	TARBP2	WT	845	16							460	502							722	235							164	793							942	15
		MUT	5	0	1	3.37431e-06	0	Inf	0.990632	0.6654	2	3	1	1.3745	0.228679	8.26161	0.728133	0.725923	3	1	1	1.02411	0.10602	9.89252	0.983571	0.983604	1	3	1	0.620429	0.0641359	6.00181	0.680151	0.69254	4	0	1	4.01243e-06	0	Inf	0.991736	0.72249
	AGO2	WT	845	16							458	500							718	234							165	787							937	15
		MUT	5	0	1	3.37431e-06	0	Inf	0.990632	0.6654	4	5	1	1.145	0.305604	4.28995	0.840762	0.840434	7	2	1	0.876679	0.180867	4.24933	0.870177	0.868651	0	9	0.353269	1.20717e+06	0	Inf	0.976972	0.0648675	9	0	1	1.46826e-06	0	Inf	0.991874	0.593755
	XPO5	WT	850	26							NA	NA							NA	NA							NA	NA							NA	NA
		MUT	0	0	NA	NA	NA	NA	NA	NA	NA	NA	NA	NA	NA	NA	NA	NA	NA	NA	NA	NA	NA	NA	NA	NA	NA	NA	NA	NA	NA	NA	NA	NA	NA	NA	NA	NA	NA	NA	NA	NA
	RAN	WT	849	16							462	504							724	236							165	795							945	15
		MUT	1	0	1	9.21574e-06	0	Inf	0.993644	0.846818	0	1	1	262775	9.93671e-272	6.94903e+281	0.969347	0.254173	1	0	1	3.93694e-06	0	Inf	0.981456	0.452676	0	1	1	161728	0	Inf	0.982128	0.539233	1	0	1	1.09417e-05	0	Inf	0.993738	0.859174
	DROSHA	WT	843	16							458	502							720	234							163	791							939	15
		MUT	7	0	1	3.36632e-06	0	Inf	0.988914	0.608647	4	3	0.905913	0.684263	0.152334	3.07361	0.620593	0.618494	5	2	1	1.23077	0.237212	6.38583	0.80477	0.807653	2	5	0.76426	0.515171	0.0990903	2.67837	0.430353	0.45394	7	0	1	3.99965e-06	0	Inf	0.989066	0.638235
cesc	Mutation count
						1.55644e-07	0	Inf	0.994927	0.395085				1.70787	0.545235	5.34967	0.358203	0.362818				1.47561	0.640773	3.39813	0.36062	0.377842				1.15556	0.53688	2.48719	0.711623	0.712817				1.10225e-07	0	Inf	0.994235	0.233219
	DDX20	WT	78	4							94	44							151	37							115	73							181	7
		MUT	1	0	1	1.2459e-06	0	Inf	0.995479	0.75255	1	0	1	1.00858e-06	0	Inf	0.987521	0.38191	2	0	1	7.0879e-07	0	Inf	0.989022	0.350547	2	0	0.69485	2.73601e-07	0	Inf	0.988284	0.162301	2	0	1	1.65207e-06	0	Inf	0.993739	0.697617
	DGCR8	WT	79	4							94	44							152	36							116	72							181	7
		MUT	0	0	NA	NA	NA	NA	NA	NA	1	0	1	1.00858e-06	0	Inf	0.987521	0.38191	1	1	0.842727	4.22222	0.257908	69.1222	0.312566	0.330869	1	1	1	1.61111	0.0992178	26.1614	0.737358	0.738503	2	0	1	1.65207e-06	0	Inf	0.993739	0.697617
	GEMIN4	WT	77	4							94	43							152	35							117	70							180	7
		MUT	2	0	1	4.52464e-07	0	Inf	0.995833	0.654679	1	1	1	2.18605	0.133574	35.7765	0.583419	0.587845	1	2	0.17835	8.68571	0.765873	98.5041	0.0810405	0.0724088	0	3	0.106949	9.62377e+06	0	Inf	0.984732	0.015874	3	0	1	6.04405e-07	0	Inf	0.994998	0.633713
	DICER1	WT	78	4							94	43							151	36							116	71							180	7
		MUT	1	0	1	1.2459e-06	0	Inf	0.995479	0.75255	1	1	1	2.18605	0.133574	35.7765	0.583419	0.587845	2	1	1	2.09722	0.185035	23.7703	0.549912	0.56839	1	2	0.677696	3.26761	0.290981	36.694	0.337285	0.318979	3	0	1	6.04405e-07	0	Inf	0.994998	0.633713
	PIWIL1	WT	77	4							95	42							151	36							115	72							180	7
		MUT	2	0	1	4.52464e-07	0	Inf	0.995833	0.654679	0	2	0.184347	1.30236e+07	0	Inf	0.987299	0.0307917	2	1	1	2.09722	0.185035	23.7703	0.549912	0.56839	2	1	1	0.798611	0.0711233	8.96724	0.855388	0.853768	3	0	1	6.04405e-07	0	Inf	0.994998	0.633713
	AGO1	WT	78	4							94	44							152	37							116	73							182	7
		MUT	1	0	1	1.2459e-06	0	Inf	0.995479	0.75255	1	0	1	1.00858e-06	0	Inf	0.987521	0.38191	1	0	1	1.93945e-06	0	Inf	0.988112	0.509814	1	0	1	7.50192e-07	0	Inf	0.987253	0.323934	1	0	1	4.5156e-06	0	Inf	0.993253	0.783802
	TARBP2	WT	79	4							NA	NA							NA	NA							NA	NA							NA	NA
		MUT	0	0	NA	NA	NA	NA	NA	NA	NA	NA	NA	NA	NA	NA	NA	NA	NA	NA	NA	NA	NA	NA	NA	NA	NA	NA	NA	NA	NA	NA	NA	NA	NA	NA	NA	NA	NA	NA	NA	NA
	AGO2	WT	79	4							94	44							151	37							116	72							181	7
		MUT	0	0	NA	NA	NA	NA	NA	NA	1	0	1	1.00858e-06	0	Inf	0.987521	0.38191	2	0	1	7.0879e-07	0	Inf	0.989022	0.350547	1	1	1	1.61111	0.0992178	26.1614	0.737358	0.738503	2	0	1	1.65207e-06	0	Inf	0.993739	0.697617
	XPO5	WT	79	4							NA	NA							152	37							116	73							182	7
		MUT	0	0	NA	NA	NA	NA	NA	NA	NA	NA	NA	NA	NA	NA	NA	NA	1	0	1	1.93945e-06	0	Inf	0.988112	0.509814	1	0	1	7.50192e-07	0	Inf	0.987253	0.323934	1	0	1	4.5156e-06	0	Inf	0.993253	0.783802
	RAN	WT	79	4							NA	NA							153	36							117	72							182	7
		MUT	0	0	NA	NA	NA	NA	NA	NA	NA	NA	NA	NA	NA	NA	NA	NA	0	1	0.439577	9.00226e+06	0	Inf	0.985527	0.0695244	0	1	0.811354	3.44204e+06	0	Inf	0.986396	0.165678	1	0	1	4.5156e-06	0	Inf	0.993253	0.783802
	DROSHA	WT	79	4							95	43							150	37							114	73							180	7
		MUT	0	0	NA	NA	NA	NA	NA	NA	0	1	0.692223	4.6797e+06	0	Inf	0.986118	0.128028	3	0	0.901508	7.04096e-07	0	Inf	0.986549	0.252194	3	0	0.434896	2.71222e-07	0	Inf	0.985643	0.0864605	3	0	1	6.04405e-07	0	Inf	0.994998	0.633713
chol	Mutation count
						1.53333	0.130851	17.9679	0.733555	0.740208				1	0.09068	11.0278	1	1				2.4	0.34085	16.8989	0.379326	0.393596				2.83333	0.444942	18.0423	0.270199	0.256319				0.96	0.0912564	10.099	0.972878	0.972797
	DDX20	WT	28	4							NA	NA							NA	NA							NA	NA							NA	NA
		MUT	0	0	NA	NA	NA	NA	NA	NA	NA	NA	NA	NA	NA	NA	NA	NA	NA	NA	NA	NA	NA	NA	NA	NA	NA	NA	NA	NA	NA	NA	NA	NA	NA	NA	NA	NA	NA	NA	NA	NA
	DGCR8	WT	27	4							24	5							27	7							19	15							28	6
		MUT	1	0	1	4.31272e-07	0	Inf	0.995127	0.602241	1	0	1	3.06683e-07	0	Inf	0.995013	0.5422	1	0	1	2.46441e-07	0	Inf	0.99494	0.500637	0	1	0.930443	1.98251e+07	0	Inf	0.994413	0.20583	1	0	1	2.98164e-07	0	Inf	0.995004	0.536459
	GEMIN4	WT	28	4							NA	NA							NA	NA							NA	NA							NA	NA
		MUT	0	0	NA	NA	NA	NA	NA	NA	NA	NA	NA	NA	NA	NA	NA	NA	NA	NA	NA	NA	NA	NA	NA	NA	NA	NA	NA	NA	NA	NA	NA	NA	NA	NA	NA	NA	NA	NA	NA	NA
	DICER1	WT	26	4							23	5							27	6							19	14							27	6
		MUT	2	0	1	1.5278e-07	0	Inf	0.995524	0.457167	2	0	1	1.08121e-07	0	Inf	0.995425	0.384164	1	1	0.85554	4.5	0.245253	82.5678	0.310966	0.326586	0	2	0.391883	2.12411e+07	0	Inf	0.992066	0.0703159	2	0	1	1.05771e-07	0	Inf	0.995419	0.378092
	PIWIL1	WT	27	4							24	5							27	7							18	16							28	6
		MUT	1	0	1	4.31272e-07	0	Inf	0.995127	0.602241	1	0	1	3.06683e-07	0	Inf	0.995013	0.5422	1	0	1	2.46441e-07	0	Inf	0.99494	0.500637	1	0	1	7.18787e-08	0	Inf	0.994531	0.264212	1	0	1	2.98164e-07	0	Inf	0.995004	0.536459
	AGO1	WT	28	4							NA	NA							NA	NA							NA	NA							NA	NA
		MUT	0	0	NA	NA	NA	NA	NA	NA	NA	NA	NA	NA	NA	NA	NA	NA	NA	NA	NA	NA	NA	NA	NA	NA	NA	NA	NA	NA	NA	NA	NA	NA	NA	NA	NA	NA	NA	NA	NA	NA
	TARBP2	WT	28	4							NA	NA							NA	NA							NA	NA							NA	NA
		MUT	0	0	NA	NA	NA	NA	NA	NA	NA	NA	NA	NA	NA	NA	NA	NA	NA	NA	NA	NA	NA	NA	NA	NA	NA	NA	NA	NA	NA	NA	NA	NA	NA	NA	NA	NA	NA	NA	NA	NA
	AGO2	WT	28	4							NA	NA							NA	NA							NA	NA							NA	NA
		MUT	0	0	NA	NA	NA	NA	NA	NA	NA	NA	NA	NA	NA	NA	NA	NA	NA	NA	NA	NA	NA	NA	NA	NA	NA	NA	NA	NA	NA	NA	NA	NA	NA	NA	NA	NA	NA	NA	NA	NA
	XPO5	WT	27	3							24	4							27	6							18	15							28	5
		MUT	1	1	0.580912	9	0.4403	183.965	0.153534	0.175453	1	1	0.743421	6	0.308732	116.606	0.236572	0.255207	1	1	0.85554	4.5	0.245253	82.5678	0.310966	0.326586	1	1	1	1.2	0.06905	20.8544	0.900402	0.900459	1	1	0.761407	5.6	0.298853	104.934	0.249245	0.268218
	RAN	WT	28	4							NA	NA							NA	NA							NA	NA							NA	NA
		MUT	0	0	NA	NA	NA	NA	NA	NA	NA	NA	NA	NA	NA	NA	NA	NA	NA	NA	NA	NA	NA	NA	NA	NA	NA	NA	NA	NA	NA	NA	NA	NA	NA	NA	NA	NA	NA	NA	NA	NA
	DROSHA	WT	28	4							NA	NA							NA	NA							NA	NA							NA	NA
		MUT	0	0	NA	NA	NA	NA	NA	NA	NA	NA	NA	NA	NA	NA	NA	NA	NA	NA	NA	NA	NA	NA	NA	NA	NA	NA	NA	NA	NA	NA	NA	NA	NA	NA	NA	NA	NA	NA	NA	NA
coad	Mutation count
						0.364032	0.064573	2.05224	0.252124	0.104225				0.522459	0.260578	1.04753	0.0673801	0.0224418				0.520411	0.252421	1.07292	0.0768437	0.0301981				2.16749	0.652852	7.19614	0.206409	0.0950847				0.366335	0.0650904	2.06177	0.254637	0.106478
	DDX20	WT	128	22							87	64							85	66							31	120							129	22
		MUT	2	0	1	1.01048e-06	0	Inf	0.989297	0.427399	3	0	0.376976	2.36092e-07	0	Inf	0.985512	0.070766	2	0	0.602145	2.23675e-07	0	Inf	0.988128	0.131205	0	2	1	1.48743e+06	0	Inf	0.988981	0.339485	2	0	1	1.01838e-06	0	Inf	0.989303	0.42905
	DGCR8	WT	128	22							88	64							85	66							31	120							129	22
		MUT	2	0	1	1.01048e-06	0	Inf	0.989297	0.427399	2	0	0.632451	2.38806e-07	0	Inf	0.988179	0.140977	2	0	0.602145	2.23675e-07	0	Inf	0.988128	0.131205	0	2	1	1.48743e+06	0	Inf	0.988981	0.339485	2	0	1	1.01838e-06	0	Inf	0.989303	0.42905
	GEMIN4	WT	127	22							87	64							84	66							31	119							128	22
		MUT	3	0	1	3.68832e-07	0	Inf	0.991469	0.330167	3	0	0.376976	2.36092e-07	0	Inf	0.985512	0.070766	3	0	0.349819	2.21044e-07	0	Inf	0.985449	0.0639205	0	3	0.875682	4.07725e+06	0	Inf	0.991234	0.241182	3	0	1	3.71736e-07	0	Inf	0.991473	0.331902
	DICER1	WT	126	21							86	62							84	64							30	118							127	21
		MUT	4	1	1	1.5	0.159772	14.0826	0.722695	0.732717	4	2	1	0.693548	0.12314	3.90621	0.678189	0.673079	3	2	1	0.875	0.141984	5.39232	0.885565	0.885127	1	4	1	1.01695	0.109608	9.43529	0.988202	0.988183	4	1	1	1.5119	0.161049	14.1936	0.717512	0.727907
	PIWIL1	WT	127	22							86	64							84	66							30	120							128	22
		MUT	3	0	1	3.68832e-07	0	Inf	0.991469	0.330167	4	0	0.232132	8.58552e-08	0	Inf	0.98918	0.0365168	3	0	0.349819	2.21044e-07	0	Inf	0.985449	0.0639205	1	2	1	0.5	0.0438617	5.69973	0.576672	0.592892	3	0	1	3.71736e-07	0	Inf	0.991473	0.331902
	AGO1	WT	123	22							84	63							81	65							31	115							124	22
		MUT	7	0	0.57247	1.31412e-07	0	Inf	0.991545	0.134022	6	1	0.268676	0.222222	0.0260918	1.89265	0.168754	0.109459	6	1	0.235162	0.207692	0.0244058	1.76745	0.150253	0.0926388	0	7	0.376714	1.14686e+07	0	Inf	0.991326	0.071244	7	0	0.576458	1.32481e-07	0	Inf	0.99155	0.135442
	TARBP2	WT	128	22							89	63							86	65							31	120							129	22
		MUT	2	0	1	1.01048e-06	0	Inf	0.989297	0.427399	1	1	1	1.4127	0.0867237	23.0124	0.808263	0.808709	1	1	1	1.32308	0.0812274	21.551	0.844111	0.844351	0	2	1	1.48743e+06	0	Inf	0.988981	0.339485	2	0	1	1.01838e-06	0	Inf	0.989303	0.42905
	AGO2	WT	127	22							87	64							84	66							31	119							128	22
		MUT	3	0	1	3.68832e-07	0	Inf	0.991469	0.330167	3	0	0.376976	2.36092e-07	0	Inf	0.985512	0.070766	3	0	0.349819	2.21044e-07	0	Inf	0.985449	0.0639205	0	3	0.875682	4.07725e+06	0	Inf	0.991234	0.241182	3	0	1	3.71736e-07	0	Inf	0.991473	0.331902
	XPO5	WT	130	22							NA	NA							NA	NA							NA	NA							NA	NA
		MUT	0	0	NA	NA	NA	NA	NA	NA	NA	NA	NA	NA	NA	NA	NA	NA	NA	NA	NA	NA	NA	NA	NA	NA	NA	NA	NA	NA	NA	NA	NA	NA	NA	NA	NA	NA	NA	NA	NA	NA
	RAN	WT	130	22							NA	NA							NA	NA							NA	NA							NA	NA
		MUT	0	0	NA	NA	NA	NA	NA	NA	NA	NA	NA	NA	NA	NA	NA	NA	NA	NA	NA	NA	NA	NA	NA	NA	NA	NA	NA	NA	NA	NA	NA	NA	NA	NA	NA	NA	NA	NA	NA	NA
	DROSHA	WT	123	22							84	62							82	64							31	115							124	22
		MUT	7	0	0.57247	1.31412e-07	0	Inf	0.991545	0.134022	6	2	0.54344	0.451613	0.0881661	2.3133	0.340215	0.314899	5	2	0.684791	0.5125	0.0962751	2.72818	0.433311	0.415978	0	7	0.376714	1.14686e+07	0	Inf	0.991326	0.071244	7	0	0.576458	1.32481e-07	0	Inf	0.99155	0.135442
dlbc	Mutation count
						NA	NA	NA	NA	NA				NA	NA	NA	NA	NA				1.84114	0.433712	7.81574	0.407967	0.399822				1.36269	0.182221	10.1905	0.763068	0.753023				3.09098	0.676902	14.1145	0.145293	0.131999
	DDX20	WT	NA	NA							NA	NA							NA	NA							NA	NA							NA	NA
		MUT	NA	NA	NA	NA	NA	NA	NA	NA	NA	NA	NA	NA	NA	NA	NA	NA	NA	NA	NA	NA	NA	NA	NA	NA	NA	NA	NA	NA	NA	NA	NA	NA	NA	NA	NA	NA	NA	NA	NA	NA
	DGCR8	WT	NA	NA							NA	NA							25	15							8	32							30	10
		MUT	NA	NA	NA	NA	NA	NA	NA	NA	NA	NA	NA	NA	NA	NA	NA	NA	0	2	0.308082	2.60856e+07	0	Inf	0.99197	0.0523001	0	2	1	1.06362e+07	0	Inf	0.995385	0.351378	0	2	0.136399	4.69541e+07	0	Inf	0.991693	0.021723
	GEMIN4	WT	NA	NA							NA	NA							25	16							8	33							30	11
		MUT	NA	NA	NA	NA	NA	NA	NA	NA	NA	NA	NA	NA	NA	NA	NA	NA	0	1	0.844312	2.44553e+07	0	Inf	0.994343	0.174375	0	1	1	3.79427e+06	0	Inf	0.994963	0.512814	0	1	0.631162	4.26855e+07	0	Inf	0.994158	0.109096
	DICER1	WT	NA	NA							NA	NA							NA	NA							NA	NA							NA	NA
		MUT	NA	NA	NA	NA	NA	NA	NA	NA	NA	NA	NA	NA	NA	NA	NA	NA	NA	NA	NA	NA	NA	NA	NA	NA	NA	NA	NA	NA	NA	NA	NA	NA	NA	NA	NA	NA	NA	NA	NA	NA
	PIWIL1	WT	NA	NA							NA	NA							23	17							7	33							28	12
		MUT	NA	NA	NA	NA	NA	NA	NA	NA	NA	NA	NA	NA	NA	NA	NA	NA	2	0	0.647737	8.64424e-08	0	Inf	0.992352	0.143237	1	1	0.82613	0.212121	0.011797	3.81413	0.292869	0.310167	2	0	0.90879	1.49082e-07	0	Inf	0.992608	0.239166
	AGO1	WT	NA	NA							NA	NA							NA	NA							NA	NA							NA	NA
		MUT	NA	NA	NA	NA	NA	NA	NA	NA	NA	NA	NA	NA	NA	NA	NA	NA	NA	NA	NA	NA	NA	NA	NA	NA	NA	NA	NA	NA	NA	NA	NA	NA	NA	NA	NA	NA	NA	NA	NA	NA
	TARBP2	WT	NA	NA							NA	NA							NA	NA							NA	NA							NA	NA
		MUT	NA	NA	NA	NA	NA	NA	NA	NA	NA	NA	NA	NA	NA	NA	NA	NA	NA	NA	NA	NA	NA	NA	NA	NA	NA	NA	NA	NA	NA	NA	NA	NA	NA	NA	NA	NA	NA	NA	NA	NA
	AGO2	WT	NA	NA							NA	NA							NA	NA							NA	NA							NA	NA
		MUT	NA	NA	NA	NA	NA	NA	NA	NA	NA	NA	NA	NA	NA	NA	NA	NA	NA	NA	NA	NA	NA	NA	NA	NA	NA	NA	NA	NA	NA	NA	NA	NA	NA	NA	NA	NA	NA	NA	NA	NA
	XPO5	WT	NA	NA							NA	NA							NA	NA							NA	NA							NA	NA
		MUT	NA	NA	NA	NA	NA	NA	NA	NA	NA	NA	NA	NA	NA	NA	NA	NA	NA	NA	NA	NA	NA	NA	NA	NA	NA	NA	NA	NA	NA	NA	NA	NA	NA	NA	NA	NA	NA	NA	NA	NA
	RAN	WT	NA	NA							NA	NA							NA	NA							NA	NA							NA	NA
		MUT	NA	NA	NA	NA	NA	NA	NA	NA	NA	NA	NA	NA	NA	NA	NA	NA	NA	NA	NA	NA	NA	NA	NA	NA	NA	NA	NA	NA	NA	NA	NA	NA	NA	NA	NA	NA	NA	NA	NA	NA
	DROSHA	WT	NA	NA							NA	NA							24	16							8	32							29	11
		MUT	NA	NA	NA	NA	NA	NA	NA	NA	NA	NA	NA	NA	NA	NA	NA	NA	1	1	1	1.5	0.0873695	25.7527	0.779846	0.780465	0	2	1	1.06362e+07	0	Inf	0.995385	0.351378	1	1	1	2.63636	0.151378	45.9144	0.506088	0.512699
esca	Mutation count
						5.24363e-08	0	Inf	0.993135	0.0662693				2.42882	1.02939	5.73076	0.0427546	0.0242967				0.955764	0.493767	1.85003	0.893191	0.892848				1.67767	0.398369	7.06524	0.480612	0.431104				3.78261e-08	0	Inf	0.992623	0.0233399
	DDX20	WT	135	9							77	88							105	73							20	158							163	15
		MUT	1	0	1	2.60516e-06	0	Inf	0.992951	0.719871	0	1	1	1.85341e+06	0	Inf	0.986955	0.263182	0	1	0.860031	3.0467e+06	0	Inf	0.986506	0.182812	0	1	1	728837	0	Inf	0.9926	0.625895	1	0	1	1.88729e-06	0	Inf	0.992774	0.675225
	DGCR8	WT	134	9							76	87							103	73							20	156							161	15
		MUT	2	0	1	9.51284e-07	0	Inf	0.99348	0.611388	1	2	1	1.74713	0.155342	19.6499	0.651352	0.643289	2	1	1	0.705479	0.0627881	7.92668	0.777437	0.773791	0	3	1	2.00658e+06	0	Inf	0.991642	0.397034	3	0	1	6.85776e-07	0	Inf	0.991826	0.466704
	GEMIN4	WT	133	9							77	86							105	71							20	156							161	15
		MUT	3	0	1	9.44185e-07	0	Inf	0.99201	0.533015	0	3	0.297575	5.15525e+06	0	Inf	0.985325	0.0516262	0	3	0.136351	8.51508e+06	0	Inf	0.984849	0.0204548	0	3	1	2.00658e+06	0	Inf	0.991642	0.397034	3	0	1	6.85776e-07	0	Inf	0.991826	0.466704
	DICER1	WT	131	9							75	85							101	72							20	153							158	15
		MUT	5	0	1	3.42123e-07	0	Inf	0.993286	0.419229	2	4	0.813364	1.76471	0.314252	9.90985	0.518833	0.508682	4	2	1	0.701389	0.125083	3.93297	0.686787	0.681882	0	6	0.822289	5.56141e+06	0	Inf	0.992327	0.228898	6	0	0.99666	2.47582e-07	0	Inf	0.992485	0.301156
	PIWIL1	WT	132	9							75	87							102	74							18	158							161	15
		MUT	4	0	1	3.44735e-07	0	Inf	0.993998	0.47081	2	2	1	0.862069	0.118533	6.26968	0.883439	0.883488	3	0	0.381457	2.39393e-07	0	Inf	0.985525	0.0720129	2	1	0.031335	0.056962	0.00491808	0.659743	0.0218622	0.0207549	3	0	1	6.85776e-07	0	Inf	0.991826	0.466704
	AGO1	WT	136	9							76	89							104	74							20	158							163	15
		MUT	0	0	NA	NA	NA	NA	NA	NA	1	0	0.942046	4.03144e-07	0	Inf	0.986692	0.214117	1	0	1	6.63497e-07	0	Inf	0.987142	0.300763	0	1	1	728837	0	Inf	0.9926	0.625895	1	0	1	1.88729e-06	0	Inf	0.992774	0.675225
	TARBP2	WT	135	9							77	88							104	74							20	158							163	15
		MUT	1	0	1	2.60516e-06	0	Inf	0.992951	0.719871	0	1	1	1.85341e+06	0	Inf	0.986955	0.263182	1	0	1	6.63497e-07	0	Inf	0.987142	0.300763	0	1	1	728837	0	Inf	0.9926	0.625895	1	0	1	1.88729e-06	0	Inf	0.992774	0.675225
	AGO2	WT	132	9							76	86							103	72							20	155							160	15
		MUT	4	0	1	3.44735e-07	0	Inf	0.993998	0.47081	1	3	0.718304	2.65116	0.27006	26.0263	0.402799	0.372308	2	2	1	1.43056	0.196933	10.3918	0.723405	0.72406	0	4	1	2.01953e+06	0	Inf	0.990345	0.327369	4	0	1	6.81517e-07	0	Inf	0.990557	0.399956
	XPO5	WT	134	9							76	88							103	74							20	157							162	15
		MUT	2	0	1	9.51284e-07	0	Inf	0.99348	0.611388	1	1	1	0.863636	0.053112	14.0433	0.917936	0.917971	2	0	0.636982	2.4174e-07	0	Inf	0.988188	0.142606	0	2	1	733479	0	Inf	0.989529	0.489894	2	0	1	6.90036e-07	0	Inf	0.993329	0.552906
	RAN	WT	135	9							77	87							104	73							20	157							162	15
		MUT	1	0	1	2.60516e-06	0	Inf	0.992951	0.719871	0	2	0.541764	5.096e+06	0	Inf	0.988027	0.112804	1	1	1	1.42466	0.0876867	23.1466	0.803499	0.803981	0	2	1	733479	0	Inf	0.989529	0.489894	2	0	1	6.90036e-07	0	Inf	0.993329	0.552906
	DROSHA	WT	132	9							77	85							103	72							20	155							160	15
		MUT	4	0	1	3.44735e-07	0	Inf	0.993998	0.47081	0	4	0.168929	1.41783e+07	0	Inf	0.989049	0.0243129	2	2	1	1.43056	0.196933	10.3918	0.723405	0.72406	0	4	1	2.01953e+06	0	Inf	0.990345	0.327369	4	0	1	6.81517e-07	0	Inf	0.990557	0.399956
gbm	Mutation count
						NA	NA	NA	NA	NA				NA	NA	NA	NA	NA				NA	NA	NA	NA	NA				NA	NA	NA	NA	NA				NA	NA	NA	NA	NA
	DDX20	WT	NA	NA							NA	NA							NA	NA							NA	NA							NA	NA
		MUT	NA	NA	NA	NA	NA	NA	NA	NA	NA	NA	NA	NA	NA	NA	NA	NA	NA	NA	NA	NA	NA	NA	NA	NA	NA	NA	NA	NA	NA	NA	NA	NA	NA	NA	NA	NA	NA	NA	NA	NA
	DGCR8	WT	NA	NA							NA	NA							NA	NA							NA	NA							NA	NA
		MUT	NA	NA	NA	NA	NA	NA	NA	NA	NA	NA	NA	NA	NA	NA	NA	NA	NA	NA	NA	NA	NA	NA	NA	NA	NA	NA	NA	NA	NA	NA	NA	NA	NA	NA	NA	NA	NA	NA	NA	NA
	GEMIN4	WT	NA	NA							NA	NA							NA	NA							NA	NA							NA	NA
		MUT	NA	NA	NA	NA	NA	NA	NA	NA	NA	NA	NA	NA	NA	NA	NA	NA	NA	NA	NA	NA	NA	NA	NA	NA	NA	NA	NA	NA	NA	NA	NA	NA	NA	NA	NA	NA	NA	NA	NA	NA
	DICER1	WT	NA	NA							NA	NA							NA	NA							NA	NA							NA	NA
		MUT	NA	NA	NA	NA	NA	NA	NA	NA	NA	NA	NA	NA	NA	NA	NA	NA	NA	NA	NA	NA	NA	NA	NA	NA	NA	NA	NA	NA	NA	NA	NA	NA	NA	NA	NA	NA	NA	NA	NA	NA
	PIWIL1	WT	NA	NA							NA	NA							NA	NA							NA	NA							NA	NA
		MUT	NA	NA	NA	NA	NA	NA	NA	NA	NA	NA	NA	NA	NA	NA	NA	NA	NA	NA	NA	NA	NA	NA	NA	NA	NA	NA	NA	NA	NA	NA	NA	NA	NA	NA	NA	NA	NA	NA	NA	NA
	AGO1	WT	NA	NA							NA	NA							NA	NA							NA	NA							NA	NA
		MUT	NA	NA	NA	NA	NA	NA	NA	NA	NA	NA	NA	NA	NA	NA	NA	NA	NA	NA	NA	NA	NA	NA	NA	NA	NA	NA	NA	NA	NA	NA	NA	NA	NA	NA	NA	NA	NA	NA	NA	NA
	TARBP2	WT	NA	NA							NA	NA							NA	NA							NA	NA							NA	NA
		MUT	NA	NA	NA	NA	NA	NA	NA	NA	NA	NA	NA	NA	NA	NA	NA	NA	NA	NA	NA	NA	NA	NA	NA	NA	NA	NA	NA	NA	NA	NA	NA	NA	NA	NA	NA	NA	NA	NA	NA	NA
	AGO2	WT	NA	NA							NA	NA							NA	NA							NA	NA							NA	NA
		MUT	NA	NA	NA	NA	NA	NA	NA	NA	NA	NA	NA	NA	NA	NA	NA	NA	NA	NA	NA	NA	NA	NA	NA	NA	NA	NA	NA	NA	NA	NA	NA	NA	NA	NA	NA	NA	NA	NA	NA	NA
	XPO5	WT	NA	NA							NA	NA							NA	NA							NA	NA							NA	NA
		MUT	NA	NA	NA	NA	NA	NA	NA	NA	NA	NA	NA	NA	NA	NA	NA	NA	NA	NA	NA	NA	NA	NA	NA	NA	NA	NA	NA	NA	NA	NA	NA	NA	NA	NA	NA	NA	NA	NA	NA	NA
	RAN	WT	NA	NA							NA	NA							NA	NA							NA	NA							NA	NA
		MUT	NA	NA	NA	NA	NA	NA	NA	NA	NA	NA	NA	NA	NA	NA	NA	NA	NA	NA	NA	NA	NA	NA	NA	NA	NA	NA	NA	NA	NA	NA	NA	NA	NA	NA	NA	NA	NA	NA	NA	NA
	DROSHA	WT	NA	NA							NA	NA							NA	NA							NA	NA							NA	NA
		MUT	NA	NA	NA	NA	NA	NA	NA	NA	NA	NA	NA	NA	NA	NA	NA	NA	NA	NA	NA	NA	NA	NA	NA	NA	NA	NA	NA	NA	NA	NA	NA	NA	NA	NA	NA	NA	NA	NA	NA	NA
hnsc	Mutation count
						9.87204	0.67647	144.067	0.0940967	0.125812				1.37902	0.736368	2.58252	0.315401	0.308939				2.18943	1.11042	4.31694	0.0236764	0.013476				2.35702	0.575523	9.65304	0.233289	0.170309				1.82827	1.09422	3.05477	0.0212369	0.0178425
	DDX20	WT	191	1							174	241							143	365							35	473							252	256
		MUT	2	0	1	1.65155e-06	0	Inf	0.997697	0.885381	1	2	1	1.44398	0.129905	16.0509	0.76494	0.760854	0	4	0.489864	2.2558e+06	0	Inf	0.983961	0.104703	0	4	1	426054	0	Inf	0.985788	0.450748	0	4	0.140293	2.08508e+06	0	Inf	0.973702	0.0195497
	DGCR8	WT	185	1							172	237							141	362							34	469							248	255
		MUT	8	0	1	5.88486e-07	0	Inf	0.99699	0.771361	3	6	0.854781	1.45148	0.358023	5.8845	0.601878	0.595472	2	7	0.991823	1.36326	0.279826	6.64154	0.701306	0.693611	1	8	1	0.579957	0.0704678	4.77311	0.612443	0.6356	4	5	1	1.21569	0.3227	4.57978	0.772878	0.772273
	GEMIN4	WT	191	0							175	240							142	365							35	472							251	256
		MUT	2	1	8.24837e-05	8.5819e+09	0	Inf	0.996826	0.00316215	0	3	0.37459	1.54451e+06	0	Inf	0.977694	0.0705523	1	4	1	1.55616	0.172452	14.0425	0.693582	0.681271	0	5	1	1.16059e+06	0	Inf	0.989617	0.398884	1	4	0.387686	3.92187	0.435807	35.2933	0.222822	0.17358
	DICER1	WT	189	1							175	237							140	360							35	465							248	252
		MUT	4	0	1	1.63426e-06	0	Inf	0.99674	0.838045	0	6	0.0935389	4.25155e+06	0	Inf	0.979506	0.0103602	3	9	1	1.16667	0.311301	4.37232	0.819111	0.816968	0	12	0.710805	3.2023e+06	0	Inf	0.989535	0.189645	4	8	0.411257	1.96825	0.585191	6.6201	0.273882	0.260483
	PIWIL1	WT	191	1							173	240							142	361							35	468							250	253
		MUT	2	0	1	1.65155e-06	0	Inf	0.997697	0.885381	2	3	1	1.08125	0.178758	6.54014	0.932208	0.932043	1	8	0.447357	3.14681	0.390057	25.3871	0.281851	0.215362	0	9	0.877954	1.17051e+06	0	Inf	0.986062	0.256732	2	7	0.194262	3.4585	0.711541	16.8103	0.124022	0.0922408
	AGO1	WT	191	1							172	239							143	360							35	468							248	255
		MUT	2	0	1	1.65155e-06	0	Inf	0.997697	0.885381	3	4	1	0.959554	0.212034	4.34243	0.957254	0.957296	0	9	0.131194	2.28713e+06	0	Inf	0.975921	0.0146533	0	9	0.877954	1.17051e+06	0	Inf	0.986062	0.256732	4	5	1	1.21569	0.3227	4.57978	0.772878	0.772273
	TARBP2	WT	192	1							174	242							142	367							35	474							250	259
		MUT	1	0	1	4.51289e-06	0	Inf	0.997518	0.918918	1	1	1	0.719008	0.0446667	11.574	0.816004	0.816405	1	2	1	0.773842	0.069624	8.60093	0.834713	0.837156	0	3	1	425155	0	Inf	0.987694	0.513888	2	1	0.978343	0.482626	0.0435335	5.35055	0.552827	0.540866
	AGO2	WT	190	1							173	240							142	364							35	471							249	257
		MUT	3	0	1	1.64291e-06	0	Inf	0.997178	0.859682	2	3	1	1.08125	0.178758	6.54014	0.932208	0.932043	1	5	0.872175	1.95055	0.2259	16.8421	0.543568	0.514955	0	6	1	1.16305e+06	0	Inf	0.988625	0.35517	3	3	1	0.968872	0.193711	4.84595	0.969287	0.969288
	XPO5	WT	190	1							172	243							143	365							35	473							251	257
		MUT	3	0	1	1.64291e-06	0	Inf	0.997178	0.859682	3	0	0.143984	3.34164e-07	0	Inf	0.976658	0.0218925	0	4	0.489864	2.2558e+06	0	Inf	0.983961	0.104703	0	4	1	426054	0	Inf	0.985788	0.450748	1	3	0.637891	2.92996	0.302748	28.3558	0.353287	0.319166
	RAN	WT	192	1							175	241							143	367							35	475							252	258
		MUT	1	0	1	4.51289e-06	0	Inf	0.997518	0.918918	0	2	0.627928	1.5381e+06	0	Inf	0.981791	0.140124	0	2	0.926278	825340	0	Inf	0.982587	0.251826	0	2	1	424260	0	Inf	0.989954	0.594217	0	2	0.492439	2.06892e+06	0	Inf	0.981412	0.0992116
	DROSHA	WT	193	0							174	243							142	367							34	475							250	259
		MUT	0	0	NA	NA	NA	NA	NA	NA	1	0	0.868886	9.18915e-07	0	Inf	0.979288	0.186542	1	2	1	0.773842	0.069624	8.60093	0.834713	0.837156	1	2	0.498593	0.143158	0.0126595	1.61888	0.116253	0.173814	2	1	0.978343	0.482626	0.0435335	5.35055	0.552827	0.540866
kich	Mutation count
						1.34026e-07	0	Inf	0.996647	0.54931				6.22575e-08	0	Inf	0.995941	0.31981				1.59259	0.244993	10.3527	0.626075	0.63153				2.2336e+07	0	Inf	0.992369	0.0450025				7.9263e-08	0	Inf	0.995528	0.318982
	DDX20	WT	34	2							NA	NA							NA	NA							NA	NA							NA	NA
		MUT	0	0	NA	NA	NA	NA	NA	NA	NA	NA	NA	NA	NA	NA	NA	NA	NA	NA	NA	NA	NA	NA	NA	NA	NA	NA	NA	NA	NA	NA	NA	NA	NA	NA	NA	NA	NA	NA	NA	NA
	DGCR8	WT	34	2							NA	NA							45	20							21	44							59	6
		MUT	0	0	NA	NA	NA	NA	NA	NA	NA	NA	NA	NA	NA	NA	NA	NA	1	0	1	3.90773e-07	0	Inf	0.991911	0.393306	0	1	1	2.74805e+06	0	Inf	0.991872	0.379246	1	0	1	6.28273e-07	0	Inf	0.995252	0.661132
	GEMIN4	WT	34	2							NA	NA							NA	NA							NA	NA							NA	NA
		MUT	0	0	NA	NA	NA	NA	NA	NA	NA	NA	NA	NA	NA	NA	NA	NA	NA	NA	NA	NA	NA	NA	NA	NA	NA	NA	NA	NA	NA	NA	NA	NA	NA	NA	NA	NA	NA	NA	NA	NA
	DICER1	WT	33	2							39	5							46	19							21	44							59	6
		MUT	1	0	1	3.87826e-07	0	Inf	0.997023	0.733433	1	0	1	4.98359e-07	0	Inf	0.995175	0.625373	0	1	0.665827	1.394e+07	0	Inf	0.990982	0.11953	0	1	1	2.74805e+06	0	Inf	0.991872	0.379246	1	0	1	6.28273e-07	0	Inf	0.995252	0.661132
	PIWIL1	WT	34	2							NA	NA							NA	NA							NA	NA							NA	NA
		MUT	0	0	NA	NA	NA	NA	NA	NA	NA	NA	NA	NA	NA	NA	NA	NA	NA	NA	NA	NA	NA	NA	NA	NA	NA	NA	NA	NA	NA	NA	NA	NA	NA	NA	NA	NA	NA	NA	NA	NA
	AGO1	WT	34	2							NA	NA							NA	NA							NA	NA							NA	NA
		MUT	0	0	NA	NA	NA	NA	NA	NA	NA	NA	NA	NA	NA	NA	NA	NA	NA	NA	NA	NA	NA	NA	NA	NA	NA	NA	NA	NA	NA	NA	NA	NA	NA	NA	NA	NA	NA	NA	NA	NA
	TARBP2	WT	34	2							39	5							45	20							21	44							59	6
		MUT	0	0	NA	NA	NA	NA	NA	NA	1	0	1	4.98359e-07	0	Inf	0.995175	0.625373	1	0	1	3.90773e-07	0	Inf	0.991911	0.393306	0	1	1	2.74805e+06	0	Inf	0.991872	0.379246	1	0	1	6.28273e-07	0	Inf	0.995252	0.661132
	AGO2	WT	33	2							39	5							45	20							21	44							59	6
		MUT	1	0	1	3.87826e-07	0	Inf	0.997023	0.733433	1	0	1	4.98359e-07	0	Inf	0.995175	0.625373	1	0	1	3.90773e-07	0	Inf	0.991911	0.393306	0	1	1	2.74805e+06	0	Inf	0.991872	0.379246	1	0	1	6.28273e-07	0	Inf	0.995252	0.661132
	XPO5	WT	34	2							NA	NA							NA	NA							NA	NA							NA	NA
		MUT	0	0	NA	NA	NA	NA	NA	NA	NA	NA	NA	NA	NA	NA	NA	NA	NA	NA	NA	NA	NA	NA	NA	NA	NA	NA	NA	NA	NA	NA	NA	NA	NA	NA	NA	NA	NA	NA	NA	NA
	RAN	WT	34	2							NA	NA							NA	NA							NA	NA							NA	NA
		MUT	0	0	NA	NA	NA	NA	NA	NA	NA	NA	NA	NA	NA	NA	NA	NA	NA	NA	NA	NA	NA	NA	NA	NA	NA	NA	NA	NA	NA	NA	NA	NA	NA	NA	NA	NA	NA	NA	NA	NA
	DROSHA	WT	33	2							39	5							46	19							21	44							59	6
		MUT	1	0	1	3.87826e-07	0	Inf	0.997023	0.733433	1	0	1	4.98359e-07	0	Inf	0.995175	0.625373	0	1	0.665827	1.394e+07	0	Inf	0.990982	0.11953	0	1	1	2.74805e+06	0	Inf	0.991872	0.379246	1	0	1	6.28273e-07	0	Inf	0.995252	0.661132
kirc	Mutation count
						1.39258	0.707178	2.74229	0.338145	0.359621				1.35666e-07	0	Inf	0.992318	0.155647				0.847672	0.465696	1.54295	0.588658	0.584075				0.737775	0.410124	1.32719	0.310046	0.302992				1.37016	0.695598	2.69887	0.362553	0.382885
	DDX20	WT	379	68							205	15							263	182							217	228							376	69
		MUT	2	2	0.222703	5.57353	0.771933	40.2421	0.0885077	0.105923	3	0	1	8.73194e-07	0	Inf	0.991965	0.516568	1	3	0.384697	4.33516	0.447407	42.0057	0.205568	0.16803	1	3	0.656853	2.85526	0.294751	27.6591	0.365172	0.331767	2	2	0.232434	5.44928	0.754864	39.3377	0.0927382	0.110124
	DGCR8	WT	380	69							207	15							263	184							217	230							377	70
		MUT	1	1	0.710618	5.50725	0.340417	89.0958	0.229659	0.254434	1	0	1	2.39674e-06	0	Inf	0.992905	0.708688	1	1	1	1.42935	0.0888343	22.9983	0.801033	0.80154	1	1	1	0.943478	0.0586488	15.1777	0.967257	0.967259	1	1	0.721175	5.38571	0.332948	87.1185	0.235788	0.260099
	GEMIN4	WT	380	69							206	15							264	183							218	229							377	70
		MUT	1	1	0.710618	5.50725	0.340417	89.0958	0.229659	0.254434	2	0	1	8.77453e-07	0	Inf	0.993442	0.596809	0	2	0.330428	3.05574e+06	0	Inf	0.980914	0.0592076	0	2	0.504179	2.01643e+06	0	Inf	0.981445	0.102458	1	1	0.721175	5.38571	0.332948	87.1185	0.235788	0.260099
	DICER1	WT	379	69							207	15							262	184							217	229							376	70
		MUT	2	1	0.956154	2.74638	0.245651	30.7044	0.41209	0.443814	1	0	1	2.39674e-06	0	Inf	0.992905	0.708688	2	1	1	0.711957	0.0640824	7.90985	0.78213	0.778575	1	2	1	1.89519	0.170797	21.0294	0.602596	0.592626	2	1	0.967563	2.68571	0.240261	30.0218	0.422474	0.453143
	PIWIL1	WT	380	69							NA	NA							263	184							217	230							377	70
		MUT	1	1	0.710618	5.50725	0.340417	89.0958	0.229659	0.254434	NA	NA	NA	NA	NA	NA	NA	NA	1	1	1	1.42935	0.0888343	22.9983	0.801033	0.80154	1	1	1	0.943478	0.0586488	15.1777	0.967257	0.967259	1	1	0.721175	5.38571	0.332948	87.1185	0.235788	0.260099
	AGO1	WT	374	70							205	15							258	184							213	229							371	71
		MUT	7	0	0.537256	3.41367e-07	0	Inf	0.986901	0.122776	3	0	1	8.73194e-07	0	Inf	0.991965	0.516568	6	1	0.284029	0.233696	0.0278989	1.95756	0.180064	0.118449	5	2	0.401217	0.372052	0.0714239	1.93805	0.240326	0.215939	7	0	0.526304	3.33859e-07	0	Inf	0.986881	0.118992
	TARBP2	WT	376	70							207	15							259	185							213	231							373	71
		MUT	5	0	0.731718	9.32894e-07	0	Inf	0.98298	0.192688	1	0	1	2.39674e-06	0	Inf	0.992905	0.708688	5	0	0.154013	2.43148e-07	0	Inf	0.981332	0.0207205	5	0	0.0622115	1.60144e-07	0	Inf	0.98082	0.00695345	5	0	0.720159	9.12416e-07	0	Inf	0.982953	0.188177
	AGO2	WT	376	69							206	15							259	184							213	230							373	70
		MUT	5	1	1	1.08986	0.1254	9.47193	0.937833	0.93841	2	0	1	8.77453e-07	0	Inf	0.993442	0.596809	5	1	0.416914	0.281522	0.0326184	2.42975	0.249054	0.192613	5	1	0.191907	0.185217	0.0214657	1.59815	0.125137	0.0742208	5	1	1	1.06571	0.122643	9.26061	0.953992	0.954309
	XPO5	WT	378	70							207	15							263	183							217	229							375	71
		MUT	3	0	1	9.37856e-07	0	Inf	0.986821	0.313543	1	0	1	2.39674e-06	0	Inf	0.992905	0.708688	1	2	0.756092	2.87432	0.258711	31.9341	0.390109	0.372552	1	2	1	1.89519	0.170797	21.0294	0.602596	0.592626	3	0	1	9.17308e-07	0	Inf	0.9868	0.308624
	RAN	WT	380	70							NA	NA							263	185							217	231							377	71
		MUT	1	0	1	2.56285e-06	0	Inf	0.988364	0.561135	NA	NA	NA	NA	NA	NA	NA	NA	1	0	1	1.82438e-06	0	Inf	0.98031	0.302371	1	0	0.976866	1.20554e-06	0	Inf	0.979692	0.228943	1	0	1	2.5068e-06	0	Inf	0.988344	0.557143
	DROSHA	WT	381	69							207	15							264	184							218	230							378	70
		MUT	0	1	0.34047	1.1696e+07	0	Inf	0.985291	0.0531856	1	0	1	2.39674e-06	0	Inf	0.992905	0.708688	0	1	0.857989	1.11803e+06	0	Inf	0.979248	0.182577	0	1	1	738578	0	Inf	0.979865	0.248572	0	1	0.348228	1.14382e+07	0	Inf	0.985311	0.0543927
kirp	Mutation count
						1.5305e-07	0	Inf	0.992818	0.223383				0.909774	0.105934	7.81325	0.931319	0.93059				0.873303	0.281706	2.70729	0.814457	0.812301				0.872727	0.326098	2.33566	0.786364	0.784684				1.42673e-07	0	Inf	0.991164	0.123827
	DDX20	WT	189	10							127	20							207	55							180	82							248	14
		MUT	2	0	1	1.20756e-06	0	Inf	0.993592	0.650576	1	0	1	1.10285e-06	0	Inf	0.99248	0.589309	3	1	1	1.25455	0.127985	12.2974	0.845613	0.848459	3	1	1	0.731707	0.0749781	7.14069	0.788128	0.783093	4	0	1	1.1318e-06	0	Inf	0.990895	0.509101
	DGCR8	WT	190	10							NA	NA							209	56							182	83							251	14
		MUT	1	0	1	3.29986e-06	0	Inf	0.993081	0.749058	NA	NA	NA	NA	NA	NA	NA	NA	1	0	1	1.76196e-06	0	Inf	0.988025	0.491252	1	0	1	1.03521e-06	0	Inf	0.987544	0.386562	1	0	1	3.11378e-06	0	Inf	0.993049	0.742038
	GEMIN4	WT	189	10							128	19							209	55							182	82							250	14
		MUT	2	0	1	1.20756e-06	0	Inf	0.993592	0.650576	0	1	0.284218	3.87895e+07	0	Inf	0.990421	0.0442488	1	1	0.890676	3.8	0.233943	61.7243	0.347929	0.363974	1	1	1	2.21951	0.13714	35.9211	0.574599	0.579379	2	0	1	1.14093e-06	0	Inf	0.993565	0.641252
	DICER1	WT	190	10							127	20							208	56							181	83							250	14
		MUT	1	0	1	3.29986e-06	0	Inf	0.993081	0.749058	1	0	1	1.10285e-06	0	Inf	0.99248	0.589309	2	0	1	6.45086e-07	0	Inf	0.988949	0.329824	2	0	0.849268	1.02953e-06	0	Inf	0.982379	0.220225	2	0	1	1.14093e-06	0	Inf	0.993565	0.641252
	PIWIL1	WT	191	10							NA	NA							NA	NA							NA	NA							NA	NA
		MUT	0	0	NA	NA	NA	NA	NA	NA	NA	NA	NA	NA	NA	NA	NA	NA	NA	NA	NA	NA	NA	NA	NA	NA	NA	NA	NA	NA	NA	NA	NA	NA	NA	NA	NA	NA	NA	NA	NA	NA
	AGO1	WT	191	10							NA	NA							NA	NA							NA	NA							NA	NA
		MUT	0	0	NA	NA	NA	NA	NA	NA	NA	NA	NA	NA	NA	NA	NA	NA	NA	NA	NA	NA	NA	NA	NA	NA	NA	NA	NA	NA	NA	NA	NA	NA	NA	NA	NA	NA	NA	NA	NA	NA
	TARBP2	WT	190	10							127	20							209	55							182	82							250	14
		MUT	1	0	1	3.29986e-06	0	Inf	0.993081	0.749058	1	0	1	1.10285e-06	0	Inf	0.99248	0.589309	1	1	0.890676	3.8	0.233943	61.7243	0.347929	0.363974	1	1	1	2.21951	0.13714	35.9211	0.574599	0.579379	2	0	1	1.14093e-06	0	Inf	0.993565	0.641252
	AGO2	WT	189	10							127	20							208	56							181	83							250	14
		MUT	2	0	1	1.20756e-06	0	Inf	0.993592	0.650576	1	0	1	1.10285e-06	0	Inf	0.99248	0.589309	2	0	1	6.45086e-07	0	Inf	0.988949	0.329824	2	0	0.849268	1.02953e-06	0	Inf	0.982379	0.220225	2	0	1	1.14093e-06	0	Inf	0.993565	0.641252
	XPO5	WT	188	10							126	20							208	55							182	81							249	14
		MUT	3	0	1	1.20117e-06	0	Inf	0.992149	0.578567	2	0	1	4.02521e-07	0	Inf	0.993075	0.444362	2	1	1	1.89091	0.168348	21.239	0.605704	0.619999	1	2	0.479759	4.49383	0.401727	50.2692	0.22257	0.204822	3	0	1	1.13637e-06	0	Inf	0.992117	0.567848
	RAN	WT	190	10							127	20							208	56							181	83							250	14
		MUT	1	0	1	3.29986e-06	0	Inf	0.993081	0.749058	1	0	1	1.10285e-06	0	Inf	0.99248	0.589309	2	0	1	6.45086e-07	0	Inf	0.988949	0.329824	2	0	0.849268	1.02953e-06	0	Inf	0.982379	0.220225	2	0	1	1.14093e-06	0	Inf	0.993565	0.641252
	DROSHA	WT	190	10							NA	NA							207	56							181	82							249	14
		MUT	1	0	1	3.29986e-06	0	Inf	0.993081	0.749058	NA	NA	NA	NA	NA	NA	NA	NA	3	0	0.851348	6.41985e-07	0	Inf	0.986461	0.232184	2	1	1	1.10366	0.0986712	12.3447	0.936189	0.936539	3	0	1	1.13637e-06	0	Inf	0.992117	0.567848
laml	Mutation count
						NA	NA	NA	NA	NA				NA	NA	NA	NA	NA				NA	NA	NA	NA	NA				NA	NA	NA	NA	NA				NA	NA	NA	NA	NA
	DDX20	WT	NA	NA							NA	NA							NA	NA							NA	NA							NA	NA
		MUT	NA	NA	NA	NA	NA	NA	NA	NA	NA	NA	NA	NA	NA	NA	NA	NA	NA	NA	NA	NA	NA	NA	NA	NA	NA	NA	NA	NA	NA	NA	NA	NA	NA	NA	NA	NA	NA	NA	NA	NA
	DGCR8	WT	NA	NA							NA	NA							NA	NA							NA	NA							NA	NA
		MUT	NA	NA	NA	NA	NA	NA	NA	NA	NA	NA	NA	NA	NA	NA	NA	NA	NA	NA	NA	NA	NA	NA	NA	NA	NA	NA	NA	NA	NA	NA	NA	NA	NA	NA	NA	NA	NA	NA	NA	NA
	GEMIN4	WT	NA	NA							NA	NA							NA	NA							NA	NA							NA	NA
		MUT	NA	NA	NA	NA	NA	NA	NA	NA	NA	NA	NA	NA	NA	NA	NA	NA	NA	NA	NA	NA	NA	NA	NA	NA	NA	NA	NA	NA	NA	NA	NA	NA	NA	NA	NA	NA	NA	NA	NA	NA
	DICER1	WT	NA	NA							NA	NA							NA	NA							NA	NA							NA	NA
		MUT	NA	NA	NA	NA	NA	NA	NA	NA	NA	NA	NA	NA	NA	NA	NA	NA	NA	NA	NA	NA	NA	NA	NA	NA	NA	NA	NA	NA	NA	NA	NA	NA	NA	NA	NA	NA	NA	NA	NA	NA
	PIWIL1	WT	NA	NA							NA	NA							NA	NA							NA	NA							NA	NA
		MUT	NA	NA	NA	NA	NA	NA	NA	NA	NA	NA	NA	NA	NA	NA	NA	NA	NA	NA	NA	NA	NA	NA	NA	NA	NA	NA	NA	NA	NA	NA	NA	NA	NA	NA	NA	NA	NA	NA	NA	NA
	AGO1	WT	NA	NA							NA	NA							NA	NA							NA	NA							NA	NA
		MUT	NA	NA	NA	NA	NA	NA	NA	NA	NA	NA	NA	NA	NA	NA	NA	NA	NA	NA	NA	NA	NA	NA	NA	NA	NA	NA	NA	NA	NA	NA	NA	NA	NA	NA	NA	NA	NA	NA	NA	NA
	TARBP2	WT	NA	NA							NA	NA							NA	NA							NA	NA							NA	NA
		MUT	NA	NA	NA	NA	NA	NA	NA	NA	NA	NA	NA	NA	NA	NA	NA	NA	NA	NA	NA	NA	NA	NA	NA	NA	NA	NA	NA	NA	NA	NA	NA	NA	NA	NA	NA	NA	NA	NA	NA	NA
	AGO2	WT	NA	NA							NA	NA							NA	NA							NA	NA							NA	NA
		MUT	NA	NA	NA	NA	NA	NA	NA	NA	NA	NA	NA	NA	NA	NA	NA	NA	NA	NA	NA	NA	NA	NA	NA	NA	NA	NA	NA	NA	NA	NA	NA	NA	NA	NA	NA	NA	NA	NA	NA	NA
	XPO5	WT	NA	NA							NA	NA							NA	NA							NA	NA							NA	NA
		MUT	NA	NA	NA	NA	NA	NA	NA	NA	NA	NA	NA	NA	NA	NA	NA	NA	NA	NA	NA	NA	NA	NA	NA	NA	NA	NA	NA	NA	NA	NA	NA	NA	NA	NA	NA	NA	NA	NA	NA	NA
	RAN	WT	NA	NA							NA	NA							NA	NA							NA	NA							NA	NA
		MUT	NA	NA	NA	NA	NA	NA	NA	NA	NA	NA	NA	NA	NA	NA	NA	NA	NA	NA	NA	NA	NA	NA	NA	NA	NA	NA	NA	NA	NA	NA	NA	NA	NA	NA	NA	NA	NA	NA	NA	NA
	DROSHA	WT	NA	NA							NA	NA							NA	NA							NA	NA							NA	NA
		MUT	NA	NA	NA	NA	NA	NA	NA	NA	NA	NA	NA	NA	NA	NA	NA	NA	NA	NA	NA	NA	NA	NA	NA	NA	NA	NA	NA	NA	NA	NA	NA	NA	NA	NA	NA	NA	NA	NA	NA	NA
lgg	Mutation count
						NA	NA	NA	NA	NA				NA	NA	NA	NA	NA				NA	NA	NA	NA	NA				NA	NA	NA	NA	NA				NA	NA	NA	NA	NA
	DDX20	WT	NA	NA							NA	NA							NA	NA							NA	NA							NA	NA
		MUT	NA	NA	NA	NA	NA	NA	NA	NA	NA	NA	NA	NA	NA	NA	NA	NA	NA	NA	NA	NA	NA	NA	NA	NA	NA	NA	NA	NA	NA	NA	NA	NA	NA	NA	NA	NA	NA	NA	NA	NA
	DGCR8	WT	NA	NA							NA	NA							NA	NA							NA	NA							NA	NA
		MUT	NA	NA	NA	NA	NA	NA	NA	NA	NA	NA	NA	NA	NA	NA	NA	NA	NA	NA	NA	NA	NA	NA	NA	NA	NA	NA	NA	NA	NA	NA	NA	NA	NA	NA	NA	NA	NA	NA	NA	NA
	GEMIN4	WT	NA	NA							NA	NA							NA	NA							NA	NA							NA	NA
		MUT	NA	NA	NA	NA	NA	NA	NA	NA	NA	NA	NA	NA	NA	NA	NA	NA	NA	NA	NA	NA	NA	NA	NA	NA	NA	NA	NA	NA	NA	NA	NA	NA	NA	NA	NA	NA	NA	NA	NA	NA
	DICER1	WT	NA	NA							NA	NA							NA	NA							NA	NA							NA	NA
		MUT	NA	NA	NA	NA	NA	NA	NA	NA	NA	NA	NA	NA	NA	NA	NA	NA	NA	NA	NA	NA	NA	NA	NA	NA	NA	NA	NA	NA	NA	NA	NA	NA	NA	NA	NA	NA	NA	NA	NA	NA
	PIWIL1	WT	NA	NA							NA	NA							NA	NA							NA	NA							NA	NA
		MUT	NA	NA	NA	NA	NA	NA	NA	NA	NA	NA	NA	NA	NA	NA	NA	NA	NA	NA	NA	NA	NA	NA	NA	NA	NA	NA	NA	NA	NA	NA	NA	NA	NA	NA	NA	NA	NA	NA	NA	NA
	AGO1	WT	NA	NA							NA	NA							NA	NA							NA	NA							NA	NA
		MUT	NA	NA	NA	NA	NA	NA	NA	NA	NA	NA	NA	NA	NA	NA	NA	NA	NA	NA	NA	NA	NA	NA	NA	NA	NA	NA	NA	NA	NA	NA	NA	NA	NA	NA	NA	NA	NA	NA	NA	NA
	TARBP2	WT	NA	NA							NA	NA							NA	NA							NA	NA							NA	NA
		MUT	NA	NA	NA	NA	NA	NA	NA	NA	NA	NA	NA	NA	NA	NA	NA	NA	NA	NA	NA	NA	NA	NA	NA	NA	NA	NA	NA	NA	NA	NA	NA	NA	NA	NA	NA	NA	NA	NA	NA	NA
	AGO2	WT	NA	NA							NA	NA							NA	NA							NA	NA							NA	NA
		MUT	NA	NA	NA	NA	NA	NA	NA	NA	NA	NA	NA	NA	NA	NA	NA	NA	NA	NA	NA	NA	NA	NA	NA	NA	NA	NA	NA	NA	NA	NA	NA	NA	NA	NA	NA	NA	NA	NA	NA	NA
	XPO5	WT	NA	NA							NA	NA							NA	NA							NA	NA							NA	NA
		MUT	NA	NA	NA	NA	NA	NA	NA	NA	NA	NA	NA	NA	NA	NA	NA	NA	NA	NA	NA	NA	NA	NA	NA	NA	NA	NA	NA	NA	NA	NA	NA	NA	NA	NA	NA	NA	NA	NA	NA	NA
	RAN	WT	NA	NA							NA	NA							NA	NA							NA	NA							NA	NA
		MUT	NA	NA	NA	NA	NA	NA	NA	NA	NA	NA	NA	NA	NA	NA	NA	NA	NA	NA	NA	NA	NA	NA	NA	NA	NA	NA	NA	NA	NA	NA	NA	NA	NA	NA	NA	NA	NA	NA	NA	NA
	DROSHA	WT	NA	NA							NA	NA							NA	NA							NA	NA							NA	NA
		MUT	NA	NA	NA	NA	NA	NA	NA	NA	NA	NA	NA	NA	NA	NA	NA	NA	NA	NA	NA	NA	NA	NA	NA	NA	NA	NA	NA	NA	NA	NA	NA	NA	NA	NA	NA	NA	NA	NA	NA	NA
lihc	Mutation count
						2.6176e-07	0	Inf	0.99468	0.445714				2.2001e-07	0	Inf	0.995085	0.458431				0.227522	0.0550903	0.93966	0.0407592	0.00914011				0.603303	0.295793	1.2305	0.164655	0.15421				2.7041e-07	0	Inf	0.993645	0.368464
	DDX20	WT	266	4							252	4							257	90							172	175							342	5
		MUT	3	0	1	1.56306e-06	0	Inf	0.99533	0.76538	2	0	1	1.48079e-06	0	Inf	0.996172	0.802206	3	0	0.718772	4.95944e-07	0	Inf	0.986216	0.180626	2	1	0.992069	0.491429	0.044198	5.46411	0.563197	0.551685	3	0	1	1.60772e-06	0	Inf	0.99534	0.768406
	DGCR8	WT	268	4							253	4							258	90							173	175							343	5
		MUT	1	0	1	4.28078e-06	0	Inf	0.99589	0.863457	1	0	1	4.04118e-06	0	Inf	0.995871	0.859547	2	0	0.981508	1.35336e-06	0	Inf	0.982728	0.27473	1	1	1	0.988571	0.0613441	15.931	0.993534	0.993534	2	0	1	4.38301e-06	0	Inf	0.994198	0.810135
	GEMIN4	WT	269	4							NA	NA							NA	NA							NA	NA							NA	NA
		MUT	0	0	NA	NA	NA	NA	NA	NA	NA	NA	NA	NA	NA	NA	NA	NA	NA	NA	NA	NA	NA	NA	NA	NA	NA	NA	NA	NA	NA	NA	NA	NA	NA	NA	NA	NA	NA	NA	NA	NA
	DICER1	WT	263	4							249	4							254	89							169	174							338	5
		MUT	6	0	1	5.68532e-07	0	Inf	0.995691	0.672135	5	0	1	1.46316e-06	0	Inf	0.993941	0.691191	6	1	0.793267	0.475655	0.0564847	4.00548	0.494284	0.457752	5	2	0.436045	0.388506	0.0743571	2.02989	0.262404	0.238448	7	0	1	5.84528e-07	0	Inf	0.995355	0.651911
	PIWIL1	WT	265	4							251	4							256	90							171	175							341	5
		MUT	4	0	1	1.55718e-06	0	Inf	0.994606	0.730162	3	0	1	1.47492e-06	0	Inf	0.99531	0.758773	4	0	0.54307	4.94015e-07	0	Inf	0.98408	0.121803	3	1	0.606983	0.325714	0.0335508	3.16207	0.333411	0.298404	4	0	1	1.60302e-06	0	Inf	0.994618	0.73366
	AGO1	WT	269	4							NA	NA							257	90							173	174							342	5
		MUT	0	0	NA	NA	NA	NA	NA	NA	NA	NA	NA	NA	NA	NA	NA	NA	3	0	0.718772	4.95944e-07	0	Inf	0.986216	0.180626	1	2	1	1.9885	0.178841	22.1098	0.575931	0.564923	3	0	1	1.60772e-06	0	Inf	0.99534	0.768406
	TARBP2	WT	269	4							NA	NA							258	90							173	175							343	5
		MUT	0	0	NA	NA	NA	NA	NA	NA	NA	NA	NA	NA	NA	NA	NA	NA	2	0	0.981508	1.35336e-06	0	Inf	0.982728	0.27473	1	1	1	0.988571	0.0613441	15.931	0.993534	0.993534	2	0	1	4.38301e-06	0	Inf	0.994198	0.810135
	AGO2	WT	267	4							252	4							257	90							172	175							342	5
		MUT	2	0	1	1.56893e-06	0	Inf	0.996188	0.807669	2	0	1	1.48079e-06	0	Inf	0.996172	0.802206	3	0	0.718772	4.95944e-07	0	Inf	0.986216	0.180626	2	1	0.992069	0.491429	0.044198	5.46411	0.563197	0.551685	3	0	1	1.60772e-06	0	Inf	0.99534	0.768406
	XPO5	WT	266	4							251	4							256	90							171	175							341	5
		MUT	3	0	1	1.56306e-06	0	Inf	0.99533	0.76538	3	0	1	1.47492e-06	0	Inf	0.99531	0.758773	4	0	0.54307	4.94015e-07	0	Inf	0.98408	0.121803	3	1	0.606983	0.325714	0.0335508	3.16207	0.333411	0.298404	4	0	1	1.60302e-06	0	Inf	0.994618	0.73366
	RAN	WT	268	4							253	4							260	89							174	175							344	5
		MUT	1	0	1	4.28078e-06	0	Inf	0.99589	0.863457	1	0	1	4.04118e-06	0	Inf	0.995871	0.859547	0	1	0.577898	6.18794e+06	0	Inf	0.985866	0.0988167	0	1	1	774781	0	Inf	0.979794	0.240488	1	0	1	4.39578e-06	0	Inf	0.995898	0.865198
	DROSHA	WT	268	4							253	4							259	90							173	176							344	5
		MUT	1	0	1	4.28078e-06	0	Inf	0.99589	0.863457	1	0	1	4.04118e-06	0	Inf	0.995871	0.859547	1	0	1	1.35861e-06	0	Inf	0.98779	0.440303	1	0	0.995434	1.26144e-06	0	Inf	0.97976	0.236615	1	0	1	4.39578e-06	0	Inf	0.995898	0.865198
luad	Mutation count
						8.41094e-08	0	Inf	0.992848	0.0969014				0.822485	0.426564	1.58589	0.559641	0.555227				0.793995	0.369295	1.70712	0.554766	0.545375				0.758885	0.401438	1.43461	0.395771	0.390534				9.89561e-08	0	Inf	0.992252	0.0983544
	DDX20	WT	172	8							138	85							170	56							123	103							218	8
		MUT	1	0	1	3.73406e-06	0	Inf	0.993148	0.763331	1	0	1	7.66474e-07	0	Inf	0.987273	0.327923	1	0	1	1.43317e-06	0	Inf	0.987838	0.451047	1	0	1	5.63774e-07	0	Inf	0.986995	0.270737	1	0	1	4.7327e-06	0	Inf	0.993278	0.788565
	DGCR8	WT	171	8							139	83							169	56							124	101							217	8
		MUT	2	0	1	1.3657e-06	0	Inf	0.99365	0.669787	0	2	0.278039	9.6426e+06	0	Inf	0.987532	0.0481283	2	0	1	5.24133e-07	0	Inf	0.988788	0.285873	0	2	0.397956	7.069e+06	0	Inf	0.987773	0.0744399	2	0	1	1.73308e-06	0	Inf	0.993762	0.704179
	GEMIN4	WT	171	8							137	83							167	56							122	101							215	8
		MUT	2	0	1	1.3657e-06	0	Inf	0.99365	0.669787	2	2	1	1.6506	0.228163	11.9409	0.619639	0.621346	4	0	0.568922	5.1793e-07	0	Inf	0.984132	0.130236	2	2	1	1.20792	0.167174	8.72786	0.851493	0.851596	4	0	1	6.31687e-07	0	Inf	0.994242	0.590456
	DICER1	WT	166	8							135	82							167	53							121	99							212	8
		MUT	7	0	1	4.87721e-07	0	Inf	0.992245	0.421642	4	3	1	1.23476	0.269546	5.65627	0.78595	0.787095	4	3	0.491104	2.36321	0.512483	10.8974	0.270122	0.285014	3	4	0.802823	1.62963	0.356313	7.45326	0.528968	0.526307	7	0	1	6.22873e-07	0	Inf	0.992376	0.474987
	PIWIL1	WT	168	8							134	84							165	56							120	101							213	8
		MUT	5	0	1	4.93597e-07	0	Inf	0.993451	0.498296	5	1	0.507683	0.319048	0.0366367	2.7784	0.300873	0.247976	6	0	0.346828	1.88254e-07	0	Inf	0.987388	0.0631576	4	2	0.853319	0.594059	0.106601	3.31054	0.552404	0.54323	6	0	1	6.25811e-07	0	Inf	0.992943	0.508846
	AGO1	WT	171	8							137	85							168	56							121	103							216	8
		MUT	2	0	1	1.3657e-06	0	Inf	0.99365	0.669787	2	0	0.704685	2.79927e-07	0	Inf	0.988302	0.16589	3	0	0.746171	5.21031e-07	0	Inf	0.986263	0.190618	3	0	0.314697	2.04028e-07	0	Inf	0.985373	0.0556882	3	0	1	1.72509e-06	0	Inf	0.992357	0.641542
	TARBP2	WT	171	8							137	85							169	56							122	103							217	8
		MUT	2	0	1	1.3657e-06	0	Inf	0.99365	0.669787	2	0	0.704685	2.79927e-07	0	Inf	0.988302	0.16589	2	0	1	5.24133e-07	0	Inf	0.988788	0.285873	2	0	0.561021	2.05715e-07	0	Inf	0.988063	0.118773	2	0	1	1.73308e-06	0	Inf	0.993762	0.704179
	AGO2	WT	167	8							135	81							167	52							120	99							211	8
		MUT	6	0	1	4.90659e-07	0	Inf	0.992823	0.457552	4	4	0.730483	1.66667	0.405681	6.8472	0.4786	0.480693	4	4	0.202468	3.21154	0.775944	13.2922	0.107413	0.115707	4	4	1	1.21212	0.29557	4.97086	0.789335	0.789476	8	0	1	6.19935e-07	0	Inf	0.991846	0.444513
	XPO5	WT	173	8							NA	NA							NA	NA							NA	NA							NA	NA
		MUT	0	0	NA	NA	NA	NA	NA	NA	NA	NA	NA	NA	NA	NA	NA	NA	NA	NA	NA	NA	NA	NA	NA	NA	NA	NA	NA	NA	NA	NA	NA	NA	NA	NA	NA	NA	NA	NA	NA	NA
	RAN	WT	173	8							NA	NA							NA	NA							NA	NA							NA	NA
		MUT	0	0	NA	NA	NA	NA	NA	NA	NA	NA	NA	NA	NA	NA	NA	NA	NA	NA	NA	NA	NA	NA	NA	NA	NA	NA	NA	NA	NA	NA	NA	NA	NA	NA	NA	NA	NA	NA	NA	NA
	DROSHA	WT	168	8							133	84							166	55							119	102							213	8
		MUT	5	0	1	4.93597e-07	0	Inf	0.993451	0.498296	6	1	0.360184	0.263889	0.0312174	2.23072	0.221231	0.159815	5	1	1	0.603636	0.0690197	5.27931	0.648229	0.630835	5	1	0.309651	0.233333	0.0268225	2.0298	0.187321	0.131517	6	0	1	6.25811e-07	0	Inf	0.992943	0.508846
lusc	Mutation count
						6.53009e-08	0	Inf	0.995016	0.212479				0.526341	0.24313	1.13945	0.103381	0.0865008				0.475728	0.183363	1.23426	0.126693	0.0950992				0.558665	0.284017	1.0989	0.0916552	0.0809229				6.94012e-08	0	Inf	0.995035	0.224771
	DDX20	WT	165	3							NA	NA							NA	NA							NA	NA							NA	NA
		MUT	0	0	NA	NA	NA	NA	NA	NA	NA	NA	NA	NA	NA	NA	NA	NA	NA	NA	NA	NA	NA	NA	NA	NA	NA	NA	NA	NA	NA	NA	NA	NA	NA	NA	NA	NA	NA	NA	NA	NA
	DGCR8	WT	162	3							115	59							136	37							98	75							170	3
		MUT	3	0	1	1.26925e-06	0	Inf	0.995257	0.741175	1	2	0.567933	3.89831	0.346336	43.8787	0.270678	0.252223	2	1	1	1.83784	0.162152	20.8301	0.623205	0.6361	1	2	0.825792	2.61333	0.232564	29.3661	0.436412	0.420303	3	0	1	1.33193e-06	0	Inf	0.995274	0.747021
	GEMIN4	WT	164	3							115	61							137	38							98	77							172	3
		MUT	1	0	1	3.49277e-06	0	Inf	0.995822	0.849215	1	0	1	8.90031e-07	0	Inf	0.987408	0.357089	1	0	1	1.70206e-06	0	Inf	0.987994	0.484807	1	0	1	6.00859e-07	0	Inf	0.987053	0.28247	1	0	1	3.66315e-06	0	Inf	0.995838	0.852682
	DICER1	WT	154	3							109	58							128	37							91	74							162	3
		MUT	11	0	1	1.63292e-07	0	Inf	0.996154	0.521914	7	3	1	0.805419	0.200708	3.23205	0.76019	0.757326	10	1	0.507825	0.345946	0.0428956	2.79	0.318951	0.255042	8	3	0.410004	0.461149	0.118133	1.80015	0.265306	0.244284	11	0	1	1.71774e-07	0	Inf	0.996167	0.531942
	PIWIL1	WT	156	3							108	60							130	37							94	73							164	3
		MUT	9	0	1	4.49637e-07	0	Inf	0.994637	0.563647	8	1	0.248866	0.225	0.0274805	1.84222	0.164393	0.098585	8	1	0.712436	0.439189	0.0532123	3.62486	0.444817	0.399519	5	4	1	1.03014	0.267091	3.97311	0.965612	0.96563	9	0	1	4.72696e-07	0	Inf	0.994655	0.572975
	AGO1	WT	163	3							115	61							136	38							98	76							171	3
		MUT	2	0	1	1.27708e-06	0	Inf	0.996129	0.787716	1	0	1	8.90031e-07	0	Inf	0.987408	0.357089	2	0	1	6.21581e-07	0	Inf	0.98892	0.322388	1	1	1	1.28947	0.0793637	20.9509	0.85815	0.858332	2	0	1	1.33976e-06	0	Inf	0.996143	0.792554
	TARBP2	WT	163	3							114	61							136	38							97	77							171	3
		MUT	2	0	1	1.27708e-06	0	Inf	0.996129	0.787716	2	0	0.777018	3.24577e-07	0	Inf	0.988417	0.191996	2	0	1	6.21581e-07	0	Inf	0.98892	0.322388	2	0	0.590863	2.18788e-07	0	Inf	0.988111	0.127776	2	0	1	1.33976e-06	0	Inf	0.996143	0.792554
	AGO2	WT	164	3							115	61							137	38							98	77							172	3
		MUT	1	0	1	3.49277e-06	0	Inf	0.995822	0.849215	1	0	1	8.90031e-07	0	Inf	0.987408	0.357089	1	0	1	1.70206e-06	0	Inf	0.987994	0.484807	1	0	1	6.00859e-07	0	Inf	0.987053	0.28247	1	0	1	3.66315e-06	0	Inf	0.995838	0.852682
	XPO5	WT	165	3							NA	NA							NA	NA							NA	NA							NA	NA
		MUT	0	0	NA	NA	NA	NA	NA	NA	NA	NA	NA	NA	NA	NA	NA	NA	NA	NA	NA	NA	NA	NA	NA	NA	NA	NA	NA	NA	NA	NA	NA	NA	NA	NA	NA	NA	NA	NA	NA	NA
	RAN	WT	165	3							NA	NA							NA	NA							NA	NA							NA	NA
		MUT	0	0	NA	NA	NA	NA	NA	NA	NA	NA	NA	NA	NA	NA	NA	NA	NA	NA	NA	NA	NA	NA	NA	NA	NA	NA	NA	NA	NA	NA	NA	NA	NA	NA	NA	NA	NA	NA	NA	NA
	DROSHA	WT	152	3							106	58							127	36							89	74							160	3
		MUT	13	0	1	1.61171e-07	0	Inf	0.995816	0.484918	10	3	0.552318	0.548276	0.145105	2.07165	0.375572	0.354734	11	2	0.829839	0.641414	0.135946	3.0263	0.574783	0.55769	10	3	0.203788	0.360811	0.0957572	1.35953	0.132024	0.106754	13	0	1	1.69654e-07	0	Inf	0.99583	0.495514
meso	Mutation count
						NA	NA	NA	NA	NA				NA	NA	NA	NA	NA				1.2931	0.128196	13.0434	0.827446	0.824216				5.82806e+06	0	Inf	0.993716	0.316944				9.84256e-08	0	Inf	0.993492	0.196427
	DDX20	WT	NA	NA							NA	NA							NA	NA							NA	NA							NA	NA
		MUT	NA	NA	NA	NA	NA	NA	NA	NA	NA	NA	NA	NA	NA	NA	NA	NA	NA	NA	NA	NA	NA	NA	NA	NA	NA	NA	NA	NA	NA	NA	NA	NA	NA	NA	NA	NA	NA	NA	NA	NA
	DGCR8	WT	NA	NA							NA	NA							26	60							10	76							70	16
		MUT	NA	NA	NA	NA	NA	NA	NA	NA	NA	NA	NA	NA	NA	NA	NA	NA	0	1	1	2.49505e+06	0	Inf	0.991925	0.397784	0	1	1	757607	0	Inf	0.992578	0.620112	1	0	1	7.59837e-07	0	Inf	0.992276	0.522443
	GEMIN4	WT	NA	NA							NA	NA							NA	NA							NA	NA							NA	NA
		MUT	NA	NA	NA	NA	NA	NA	NA	NA	NA	NA	NA	NA	NA	NA	NA	NA	NA	NA	NA	NA	NA	NA	NA	NA	NA	NA	NA	NA	NA	NA	NA	NA	NA	NA	NA	NA	NA	NA	NA	NA
	DICER1	WT	NA	NA							NA	NA							NA	NA							NA	NA							NA	NA
		MUT	NA	NA	NA	NA	NA	NA	NA	NA	NA	NA	NA	NA	NA	NA	NA	NA	NA	NA	NA	NA	NA	NA	NA	NA	NA	NA	NA	NA	NA	NA	NA	NA	NA	NA	NA	NA	NA	NA	NA	NA
	PIWIL1	WT	NA	NA							NA	NA							NA	NA							NA	NA							NA	NA
		MUT	NA	NA	NA	NA	NA	NA	NA	NA	NA	NA	NA	NA	NA	NA	NA	NA	NA	NA	NA	NA	NA	NA	NA	NA	NA	NA	NA	NA	NA	NA	NA	NA	NA	NA	NA	NA	NA	NA	NA	NA
	AGO1	WT	NA	NA							NA	NA							26	60							10	76							70	16
		MUT	NA	NA	NA	NA	NA	NA	NA	NA	NA	NA	NA	NA	NA	NA	NA	NA	0	1	1	2.49505e+06	0	Inf	0.991925	0.397784	0	1	1	757607	0	Inf	0.992578	0.620112	1	0	1	7.59837e-07	0	Inf	0.992276	0.522443
	TARBP2	WT	NA	NA							NA	NA							NA	NA							NA	NA							NA	NA
		MUT	NA	NA	NA	NA	NA	NA	NA	NA	NA	NA	NA	NA	NA	NA	NA	NA	NA	NA	NA	NA	NA	NA	NA	NA	NA	NA	NA	NA	NA	NA	NA	NA	NA	NA	NA	NA	NA	NA	NA	NA
	AGO2	WT	NA	NA							NA	NA							NA	NA							NA	NA							NA	NA
		MUT	NA	NA	NA	NA	NA	NA	NA	NA	NA	NA	NA	NA	NA	NA	NA	NA	NA	NA	NA	NA	NA	NA	NA	NA	NA	NA	NA	NA	NA	NA	NA	NA	NA	NA	NA	NA	NA	NA	NA	NA
	XPO5	WT	NA	NA							NA	NA							26	60							10	76							70	16
		MUT	NA	NA	NA	NA	NA	NA	NA	NA	NA	NA	NA	NA	NA	NA	NA	NA	0	1	1	2.49505e+06	0	Inf	0.991925	0.397784	0	1	1	757607	0	Inf	0.992578	0.620112	1	0	1	7.59837e-07	0	Inf	0.992276	0.522443
	RAN	WT	NA	NA							NA	NA							NA	NA							NA	NA							NA	NA
		MUT	NA	NA	NA	NA	NA	NA	NA	NA	NA	NA	NA	NA	NA	NA	NA	NA	NA	NA	NA	NA	NA	NA	NA	NA	NA	NA	NA	NA	NA	NA	NA	NA	NA	NA	NA	NA	NA	NA	NA	NA
	DROSHA	WT	NA	NA							NA	NA							25	61							10	76							70	16
		MUT	NA	NA	NA	NA	NA	NA	NA	NA	NA	NA	NA	NA	NA	NA	NA	NA	1	0	0.658508	7.11791e-08	0	Inf	0.990977	0.118047	0	1	1	757607	0	Inf	0.992578	0.620112	1	0	1	7.59837e-07	0	Inf	0.992276	0.522443
ov	Mutation count
						NA	NA	NA	NA	NA				NA	NA	NA	NA	NA				2.04683e+06	0	Inf	0.991208	0.361329				1	0	Inf	1	1				2.55	0.617192	10.5356	0.195921	0.222609
	DDX20	WT	NA	NA							NA	NA							NA	NA							NA	NA							NA	NA
		MUT	NA	NA	NA	NA	NA	NA	NA	NA	NA	NA	NA	NA	NA	NA	NA	NA	NA	NA	NA	NA	NA	NA	NA	NA	NA	NA	NA	NA	NA	NA	NA	NA	NA	NA	NA	NA	NA	NA	NA	NA
	DGCR8	WT	NA	NA							NA	NA							NA	NA							NA	NA							NA	NA
		MUT	NA	NA	NA	NA	NA	NA	NA	NA	NA	NA	NA	NA	NA	NA	NA	NA	NA	NA	NA	NA	NA	NA	NA	NA	NA	NA	NA	NA	NA	NA	NA	NA	NA	NA	NA	NA	NA	NA	NA	NA
	GEMIN4	WT	NA	NA							NA	NA							14	298							0	312							260	52
		MUT	NA	NA	NA	NA	NA	NA	NA	NA	NA	NA	NA	NA	NA	NA	NA	NA	0	2	1	735299	0	Inf	0.993648	0.668775	0	2	NaN	1	0	Inf	1	1	1	1	0.758388	5	0.307797	81.2223	0.25783	0.280345
	DICER1	WT	NA	NA							NA	NA							14	299							0	313							260	53
		MUT	NA	NA	NA	NA	NA	NA	NA	NA	NA	NA	NA	NA	NA	NA	NA	NA	0	1	1	269597	0	Inf	0.993145	0.762443	0	1	NaN	1	0	Inf	1	1	1	0	1	2.31598e-06	0	Inf	0.988272	0.54279
	PIWIL1	WT	NA	NA							NA	NA							14	299							0	313							261	52
		MUT	NA	NA	NA	NA	NA	NA	NA	NA	NA	NA	NA	NA	NA	NA	NA	NA	0	1	1	269597	0	Inf	0.993145	0.762443	0	1	NaN	1	0	Inf	1	1	0	1	0.3758	1.06316e+07	0	Inf	0.985377	0.0586907
	AGO1	WT	NA	NA							NA	NA							14	298							0	312							259	53
		MUT	NA	NA	NA	NA	NA	NA	NA	NA	NA	NA	NA	NA	NA	NA	NA	NA	0	2	1	735299	0	Inf	0.993648	0.668775	0	2	NaN	1	0	Inf	1	1	2	0	1	8.48724e-07	0	Inf	0.989162	0.388993
	TARBP2	WT	NA	NA							NA	NA							NA	NA							NA	NA							NA	NA
		MUT	NA	NA	NA	NA	NA	NA	NA	NA	NA	NA	NA	NA	NA	NA	NA	NA	NA	NA	NA	NA	NA	NA	NA	NA	NA	NA	NA	NA	NA	NA	NA	NA	NA	NA	NA	NA	NA	NA	NA	NA
	AGO2	WT	NA	NA							NA	NA							14	299							0	313							260	53
		MUT	NA	NA	NA	NA	NA	NA	NA	NA	NA	NA	NA	NA	NA	NA	NA	NA	0	1	1	269597	0	Inf	0.993145	0.762443	0	1	NaN	1	0	Inf	1	1	1	0	1	2.31598e-06	0	Inf	0.988272	0.54279
	XPO5	WT	NA	NA							NA	NA							NA	NA							NA	NA							NA	NA
		MUT	NA	NA	NA	NA	NA	NA	NA	NA	NA	NA	NA	NA	NA	NA	NA	NA	NA	NA	NA	NA	NA	NA	NA	NA	NA	NA	NA	NA	NA	NA	NA	NA	NA	NA	NA	NA	NA	NA	NA	NA
	RAN	WT	NA	NA							NA	NA							NA	NA							NA	NA							NA	NA
		MUT	NA	NA	NA	NA	NA	NA	NA	NA	NA	NA	NA	NA	NA	NA	NA	NA	NA	NA	NA	NA	NA	NA	NA	NA	NA	NA	NA	NA	NA	NA	NA	NA	NA	NA	NA	NA	NA	NA	NA	NA
	DROSHA	WT	NA	NA							NA	NA							14	298							0	312							260	52
		MUT	NA	NA	NA	NA	NA	NA	NA	NA	NA	NA	NA	NA	NA	NA	NA	NA	0	2	1	735299	0	Inf	0.993648	0.668775	0	2	NaN	1	0	Inf	1	1	1	1	0.758388	5	0.307797	81.2223	0.25783	0.280345
paad	Mutation count
						6.73722e-07	0	Inf	0.994617	0.553819				0.91623	0.367654	2.28334	0.851044	0.853516				3.67894e-07	0	Inf	0.993382	0.40436				4.72455e+06	0	Inf	0.993051	0.270538				2.38881e-07	0	Inf	0.995897	0.530681
	DDX20	WT	67	4							39	109							140	7							12	135							143	4
		MUT	1	0	1	1.07019e-06	0	Inf	0.995429	0.734365	0	1	1	757881	0	Inf	0.987764	0.435043	1	0	1	1.27784e-06	0	Inf	0.995488	0.755165	0	1	1	511806	0	Inf	0.992793	0.680367	1	0	1	2.28415e-06	0	Inf	0.995681	0.814603
	DGCR8	WT	66	4							38	109							139	7							12	134							142	4
		MUT	2	0	1	3.87826e-07	0	Inf	0.995789	0.63007	1	1	1	0.348624	0.0212786	5.71178	0.460151	0.469511	2	0	1	1.26872e-06	0	Inf	0.993615	0.658653	0	2	1	1.40161e+06	0	Inf	0.993345	0.559462	2	0	1	8.34414e-07	0	Inf	0.996008	0.739742
	GEMIN4	WT	67	4							39	109							140	7							12	135							143	4
		MUT	1	0	1	1.07019e-06	0	Inf	0.995429	0.734365	0	1	1	757881	0	Inf	0.987764	0.435043	1	0	1	1.27784e-06	0	Inf	0.995488	0.755165	0	1	1	511806	0	Inf	0.992793	0.680367	1	0	1	2.28415e-06	0	Inf	0.995681	0.814603
	DICER1	WT	67	4							38	108							138	7							12	133							141	4
		MUT	1	0	1	1.07019e-06	0	Inf	0.995429	0.734365	1	2	1	0.703704	0.0620291	7.98333	0.776738	0.781149	3	0	1	4.63377e-07	0	Inf	0.994905	0.587811	0	3	1	1.41215e+06	0	Inf	0.991845	0.473935	3	0	1	8.28538e-07	0	Inf	0.995108	0.683596
	PIWIL1	WT	67	4							39	109							140	7							12	135							143	4
		MUT	1	0	1	1.07019e-06	0	Inf	0.995429	0.734365	0	1	1	757881	0	Inf	0.987764	0.435043	1	0	1	1.27784e-06	0	Inf	0.995488	0.755165	0	1	1	511806	0	Inf	0.992793	0.680367	1	0	1	2.28415e-06	0	Inf	0.995681	0.814603
	AGO1	WT	68	4							NA	NA							NA	NA							NA	NA							NA	NA
		MUT	0	0	NA	NA	NA	NA	NA	NA	NA	NA	NA	NA	NA	NA	NA	NA	NA	NA	NA	NA	NA	NA	NA	NA	NA	NA	NA	NA	NA	NA	NA	NA	NA	NA	NA	NA	NA	NA	NA	NA
	TARBP2	WT	68	4							NA	NA							NA	NA							NA	NA							NA	NA
		MUT	0	0	NA	NA	NA	NA	NA	NA	NA	NA	NA	NA	NA	NA	NA	NA	NA	NA	NA	NA	NA	NA	NA	NA	NA	NA	NA	NA	NA	NA	NA	NA	NA	NA	NA	NA	NA	NA	NA	NA
	AGO2	WT	68	4							NA	NA							NA	NA							NA	NA							NA	NA
		MUT	0	0	NA	NA	NA	NA	NA	NA	NA	NA	NA	NA	NA	NA	NA	NA	NA	NA	NA	NA	NA	NA	NA	NA	NA	NA	NA	NA	NA	NA	NA	NA	NA	NA	NA	NA	NA	NA	NA	NA
	XPO5	WT	68	4							38	109							139	7							12	134							142	4
		MUT	0	0	NA	NA	NA	NA	NA	NA	1	1	1	0.348624	0.0212786	5.71178	0.460151	0.469511	2	0	1	1.26872e-06	0	Inf	0.993615	0.658653	0	2	1	1.40161e+06	0	Inf	0.993345	0.559462	2	0	1	8.34414e-07	0	Inf	0.996008	0.739742
	RAN	WT	68	4							NA	NA							NA	NA							NA	NA							NA	NA
		MUT	0	0	NA	NA	NA	NA	NA	NA	NA	NA	NA	NA	NA	NA	NA	NA	NA	NA	NA	NA	NA	NA	NA	NA	NA	NA	NA	NA	NA	NA	NA	NA	NA	NA	NA	NA	NA	NA	NA	NA
	DROSHA	WT	68	4							NA	NA							NA	NA							NA	NA							NA	NA
		MUT	0	0	NA	NA	NA	NA	NA	NA	NA	NA	NA	NA	NA	NA	NA	NA	NA	NA	NA	NA	NA	NA	NA	NA	NA	NA	NA	NA	NA	NA	NA	NA	NA	NA	NA	NA	NA	NA	NA	NA
pcpg	Mutation count
						NA	NA	NA	NA	NA				NA	NA	NA	NA	NA				NA	NA	NA	NA	NA				NA	NA	NA	NA	NA				NA	NA	NA	NA	NA
	DDX20	WT	NA	NA							NA	NA							NA	NA							NA	NA							NA	NA
		MUT	NA	NA	NA	NA	NA	NA	NA	NA	NA	NA	NA	NA	NA	NA	NA	NA	NA	NA	NA	NA	NA	NA	NA	NA	NA	NA	NA	NA	NA	NA	NA	NA	NA	NA	NA	NA	NA	NA	NA	NA
	DGCR8	WT	NA	NA							NA	NA							NA	NA							NA	NA							NA	NA
		MUT	NA	NA	NA	NA	NA	NA	NA	NA	NA	NA	NA	NA	NA	NA	NA	NA	NA	NA	NA	NA	NA	NA	NA	NA	NA	NA	NA	NA	NA	NA	NA	NA	NA	NA	NA	NA	NA	NA	NA	NA
	GEMIN4	WT	NA	NA							NA	NA							NA	NA							NA	NA							NA	NA
		MUT	NA	NA	NA	NA	NA	NA	NA	NA	NA	NA	NA	NA	NA	NA	NA	NA	NA	NA	NA	NA	NA	NA	NA	NA	NA	NA	NA	NA	NA	NA	NA	NA	NA	NA	NA	NA	NA	NA	NA	NA
	DICER1	WT	NA	NA							NA	NA							NA	NA							NA	NA							NA	NA
		MUT	NA	NA	NA	NA	NA	NA	NA	NA	NA	NA	NA	NA	NA	NA	NA	NA	NA	NA	NA	NA	NA	NA	NA	NA	NA	NA	NA	NA	NA	NA	NA	NA	NA	NA	NA	NA	NA	NA	NA	NA
	PIWIL1	WT	NA	NA							NA	NA							NA	NA							NA	NA							NA	NA
		MUT	NA	NA	NA	NA	NA	NA	NA	NA	NA	NA	NA	NA	NA	NA	NA	NA	NA	NA	NA	NA	NA	NA	NA	NA	NA	NA	NA	NA	NA	NA	NA	NA	NA	NA	NA	NA	NA	NA	NA	NA
	AGO1	WT	NA	NA							NA	NA							NA	NA							NA	NA							NA	NA
		MUT	NA	NA	NA	NA	NA	NA	NA	NA	NA	NA	NA	NA	NA	NA	NA	NA	NA	NA	NA	NA	NA	NA	NA	NA	NA	NA	NA	NA	NA	NA	NA	NA	NA	NA	NA	NA	NA	NA	NA	NA
	TARBP2	WT	NA	NA							NA	NA							NA	NA							NA	NA							NA	NA
		MUT	NA	NA	NA	NA	NA	NA	NA	NA	NA	NA	NA	NA	NA	NA	NA	NA	NA	NA	NA	NA	NA	NA	NA	NA	NA	NA	NA	NA	NA	NA	NA	NA	NA	NA	NA	NA	NA	NA	NA	NA
	AGO2	WT	NA	NA							NA	NA							NA	NA							NA	NA							NA	NA
		MUT	NA	NA	NA	NA	NA	NA	NA	NA	NA	NA	NA	NA	NA	NA	NA	NA	NA	NA	NA	NA	NA	NA	NA	NA	NA	NA	NA	NA	NA	NA	NA	NA	NA	NA	NA	NA	NA	NA	NA	NA
	XPO5	WT	NA	NA							NA	NA							NA	NA							NA	NA							NA	NA
		MUT	NA	NA	NA	NA	NA	NA	NA	NA	NA	NA	NA	NA	NA	NA	NA	NA	NA	NA	NA	NA	NA	NA	NA	NA	NA	NA	NA	NA	NA	NA	NA	NA	NA	NA	NA	NA	NA	NA	NA	NA
	RAN	WT	NA	NA							NA	NA							NA	NA							NA	NA							NA	NA
		MUT	NA	NA	NA	NA	NA	NA	NA	NA	NA	NA	NA	NA	NA	NA	NA	NA	NA	NA	NA	NA	NA	NA	NA	NA	NA	NA	NA	NA	NA	NA	NA	NA	NA	NA	NA	NA	NA	NA	NA	NA
	DROSHA	WT	NA	NA							NA	NA							NA	NA							NA	NA							NA	NA
		MUT	NA	NA	NA	NA	NA	NA	NA	NA	NA	NA	NA	NA	NA	NA	NA	NA	NA	NA	NA	NA	NA	NA	NA	NA	NA	NA	NA	NA	NA	NA	NA	NA	NA	NA	NA	NA	NA	NA	NA	NA
prad	Mutation count
						7.6769e-07	0	Inf	0.994997	0.655064				0.380367	0.0505712	2.8609	0.347765	0.223503				NA	NA	NA	NA	NA				NA	NA	NA	NA	NA				NA	NA	NA	NA	NA
	DDX20	WT	457	3							NA	NA							NA	NA							NA	NA							NA	NA
		MUT	0	0	NA	NA	NA	NA	NA	NA	NA	NA	NA	NA	NA	NA	NA	NA	NA	NA	NA	NA	NA	NA	NA	NA	NA	NA	NA	NA	NA	NA	NA	NA	NA	NA	NA	NA	NA	NA	NA	NA
	DGCR8	WT	455	3							344	80							NA	NA							NA	NA							NA	NA
		MUT	2	0	1	3.56487e-06	0	Inf	0.996422	0.871341	2	0	1	2.03004e-06	0	Inf	0.983246	0.361067	NA	NA	NA	NA	NA	NA	NA	NA	NA	NA	NA	NA	NA	NA	NA	NA	NA	NA	NA	NA	NA	NA	NA	NA
	GEMIN4	WT	455	3							344	80							NA	NA							NA	NA							NA	NA
		MUT	2	0	1	3.56487e-06	0	Inf	0.996422	0.871341	2	0	1	2.03004e-06	0	Inf	0.983246	0.361067	NA	NA	NA	NA	NA	NA	NA	NA	NA	NA	NA	NA	NA	NA	NA	NA	NA	NA	NA	NA	NA	NA	NA	NA
	DICER1	WT	456	3							345	80							NA	NA							NA	NA							NA	NA
		MUT	1	0	1	9.71162e-06	0	Inf	0.996162	0.908876	1	0	1	2.03595e-06	0	Inf	0.988156	0.518667	NA	NA	NA	NA	NA	NA	NA	NA	NA	NA	NA	NA	NA	NA	NA	NA	NA	NA	NA	NA	NA	NA	NA	NA
	PIWIL1	WT	451	3							341	80							NA	NA							NA	NA							NA	NA
		MUT	6	0	1	1.29991e-06	0	Inf	0.995939	0.778609	5	0	0.613113	7.40298e-07	0	Inf	0.982697	0.147908	NA	NA	NA	NA	NA	NA	NA	NA	NA	NA	NA	NA	NA	NA	NA	NA	NA	NA	NA	NA	NA	NA	NA	NA
	AGO1	WT	456	3							345	80							NA	NA							NA	NA							NA	NA
		MUT	1	0	1	9.71162e-06	0	Inf	0.996162	0.908876	1	0	1	2.03595e-06	0	Inf	0.988156	0.518667	NA	NA	NA	NA	NA	NA	NA	NA	NA	NA	NA	NA	NA	NA	NA	NA	NA	NA	NA	NA	NA	NA	NA	NA
	TARBP2	WT	456	3							345	80							NA	NA							NA	NA							NA	NA
		MUT	1	0	1	9.71162e-06	0	Inf	0.996162	0.908876	1	0	1	2.03595e-06	0	Inf	0.988156	0.518667	NA	NA	NA	NA	NA	NA	NA	NA	NA	NA	NA	NA	NA	NA	NA	NA	NA	NA	NA	NA	NA	NA	NA	NA
	AGO2	WT	456	3							NA	NA							NA	NA							NA	NA							NA	NA
		MUT	1	0	1	9.71162e-06	0	Inf	0.996162	0.908876	NA	NA	NA	NA	NA	NA	NA	NA	NA	NA	NA	NA	NA	NA	NA	NA	NA	NA	NA	NA	NA	NA	NA	NA	NA	NA	NA	NA	NA	NA	NA	NA
	XPO5	WT	455	3							344	80							NA	NA							NA	NA							NA	NA
		MUT	2	0	1	3.56487e-06	0	Inf	0.996422	0.871341	2	0	1	2.03004e-06	0	Inf	0.983246	0.361067	NA	NA	NA	NA	NA	NA	NA	NA	NA	NA	NA	NA	NA	NA	NA	NA	NA	NA	NA	NA	NA	NA	NA	NA
	RAN	WT	457	3							NA	NA							NA	NA							NA	NA							NA	NA
		MUT	0	0	NA	NA	NA	NA	NA	NA	NA	NA	NA	NA	NA	NA	NA	NA	NA	NA	NA	NA	NA	NA	NA	NA	NA	NA	NA	NA	NA	NA	NA	NA	NA	NA	NA	NA	NA	NA	NA	NA
	DROSHA	WT	454	3							344	79							NA	NA							NA	NA							NA	NA
		MUT	3	0	1	3.55703e-06	0	Inf	0.995617	0.842683	2	1	1	2.17722	0.194985	24.3109	0.527386	0.548117	NA	NA	NA	NA	NA	NA	NA	NA	NA	NA	NA	NA	NA	NA	NA	NA	NA	NA	NA	NA	NA	NA	NA	NA
read	Mutation count
						7.90929e-08	0	Inf	0.994124	0.160104				0.724042	0.264313	1.98339	0.529979	0.417014				0.724042	0.264313	1.98339	0.529979	0.417014				0.190438	0.0289455	1.25292	0.0844588	0.0166401				7.90929e-08	0	Inf	0.994124	0.160104
	DDX20	WT	58	10							42	26							42	26							17	51							58	10
		MUT	1	0	1	3.70575e-07	0	Inf	0.995076	0.574252	1	0	1	2.80555e-07	0	Inf	0.991729	0.328529	1	0	1	2.80555e-07	0	Inf	0.991729	0.328529	1	0	0.5833	5.78924e-08	0	Inf	0.990864	0.0985089	1	0	1	3.70575e-07	0	Inf	0.995076	0.574252
	DGCR8	WT	58	10							42	26							42	26							17	51							58	10
		MUT	1	0	1	3.70575e-07	0	Inf	0.995076	0.574252	1	0	1	2.80555e-07	0	Inf	0.991729	0.328529	1	0	1	2.80555e-07	0	Inf	0.991729	0.328529	1	0	0.5833	5.78924e-08	0	Inf	0.990864	0.0985089	1	0	1	3.70575e-07	0	Inf	0.995076	0.574252
	GEMIN4	WT	59	10							NA	NA							NA	NA							NA	NA							NA	NA
		MUT	0	0	NA	NA	NA	NA	NA	NA	NA	NA	NA	NA	NA	NA	NA	NA	NA	NA	NA	NA	NA	NA	NA	NA	NA	NA	NA	NA	NA	NA	NA	NA	NA	NA	NA	NA	NA	NA	NA	NA
	DICER1	WT	58	10							42	26							42	26							17	51							58	10
		MUT	1	0	1	3.70575e-07	0	Inf	0.995076	0.574252	1	0	1	2.80555e-07	0	Inf	0.991729	0.328529	1	0	1	2.80555e-07	0	Inf	0.991729	0.328529	1	0	0.5833	5.78924e-08	0	Inf	0.990864	0.0985089	1	0	1	3.70575e-07	0	Inf	0.995076	0.574252
	PIWIL1	WT	57	10							41	26							41	26							16	51							57	10
		MUT	2	0	1	3.64186e-07	0	Inf	0.993028	0.425049	2	0	0.707238	1.00753e-07	0	Inf	0.992424	0.165023	2	0	0.707238	1.00753e-07	0	Inf	0.992424	0.165023	2	0	0.109897	2.00446e-08	0	Inf	0.991665	0.0185088	2	0	1	3.64186e-07	0	Inf	0.993028	0.425049
	AGO1	WT	57	10							42	25							42	25							17	50							57	10
		MUT	2	0	1	3.64186e-07	0	Inf	0.993028	0.425049	1	1	1	1.68	0.100572	28.0635	0.718005	0.71936	1	1	1	1.68	0.100572	28.0635	0.718005	0.71936	1	1	1	0.34	0.0201468	5.73789	0.45432	0.463573	2	0	1	3.64186e-07	0	Inf	0.993028	0.425049
	TARBP2	WT	58	10							42	26							42	26							17	51							58	10
		MUT	1	0	1	3.70575e-07	0	Inf	0.995076	0.574252	1	0	1	2.80555e-07	0	Inf	0.991729	0.328529	1	0	1	2.80555e-07	0	Inf	0.991729	0.328529	1	0	0.5833	5.78924e-08	0	Inf	0.990864	0.0985089	1	0	1	3.70575e-07	0	Inf	0.995076	0.574252
	AGO2	WT	59	10							NA	NA							NA	NA							NA	NA							NA	NA
		MUT	0	0	NA	NA	NA	NA	NA	NA	NA	NA	NA	NA	NA	NA	NA	NA	NA	NA	NA	NA	NA	NA	NA	NA	NA	NA	NA	NA	NA	NA	NA	NA	NA	NA	NA	NA	NA	NA	NA	NA
	XPO5	WT	58	10							42	26							42	26							17	51							58	10
		MUT	1	0	1	3.70575e-07	0	Inf	0.995076	0.574252	1	0	1	2.80555e-07	0	Inf	0.991729	0.328529	1	0	1	2.80555e-07	0	Inf	0.991729	0.328529	1	0	0.5833	5.78924e-08	0	Inf	0.990864	0.0985089	1	0	1	3.70575e-07	0	Inf	0.995076	0.574252
	RAN	WT	57	10							42	25							42	25							17	50							57	10
		MUT	2	0	1	3.64186e-07	0	Inf	0.993028	0.425049	1	1	1	1.68	0.100572	28.0635	0.718005	0.71936	1	1	1	1.68	0.100572	28.0635	0.718005	0.71936	1	1	1	0.34	0.0201468	5.73789	0.45432	0.463573	2	0	1	3.64186e-07	0	Inf	0.993028	0.425049
	DROSHA	WT	58	10							42	26							42	26							17	51							58	10
		MUT	1	0	1	3.70575e-07	0	Inf	0.995076	0.574252	1	0	1	2.80555e-07	0	Inf	0.991729	0.328529	1	0	1	2.80555e-07	0	Inf	0.991729	0.328529	1	0	0.5833	5.78924e-08	0	Inf	0.990864	0.0985089	1	0	1	3.70575e-07	0	Inf	0.995076	0.574252
sarc	Mutation count
						NA	NA	NA	NA	NA				NA	NA	NA	NA	NA				NA	NA	NA	NA	NA				NA	NA	NA	NA	NA				NA	NA	NA	NA	NA
	DDX20	WT	NA	NA							NA	NA							NA	NA							NA	NA							NA	NA
		MUT	NA	NA	NA	NA	NA	NA	NA	NA	NA	NA	NA	NA	NA	NA	NA	NA	NA	NA	NA	NA	NA	NA	NA	NA	NA	NA	NA	NA	NA	NA	NA	NA	NA	NA	NA	NA	NA	NA	NA	NA
	DGCR8	WT	NA	NA							NA	NA							NA	NA							NA	NA							NA	NA
		MUT	NA	NA	NA	NA	NA	NA	NA	NA	NA	NA	NA	NA	NA	NA	NA	NA	NA	NA	NA	NA	NA	NA	NA	NA	NA	NA	NA	NA	NA	NA	NA	NA	NA	NA	NA	NA	NA	NA	NA	NA
	GEMIN4	WT	NA	NA							NA	NA							NA	NA							NA	NA							NA	NA
		MUT	NA	NA	NA	NA	NA	NA	NA	NA	NA	NA	NA	NA	NA	NA	NA	NA	NA	NA	NA	NA	NA	NA	NA	NA	NA	NA	NA	NA	NA	NA	NA	NA	NA	NA	NA	NA	NA	NA	NA	NA
	DICER1	WT	NA	NA							NA	NA							NA	NA							NA	NA							NA	NA
		MUT	NA	NA	NA	NA	NA	NA	NA	NA	NA	NA	NA	NA	NA	NA	NA	NA	NA	NA	NA	NA	NA	NA	NA	NA	NA	NA	NA	NA	NA	NA	NA	NA	NA	NA	NA	NA	NA	NA	NA	NA
	PIWIL1	WT	NA	NA							NA	NA							NA	NA							NA	NA							NA	NA
		MUT	NA	NA	NA	NA	NA	NA	NA	NA	NA	NA	NA	NA	NA	NA	NA	NA	NA	NA	NA	NA	NA	NA	NA	NA	NA	NA	NA	NA	NA	NA	NA	NA	NA	NA	NA	NA	NA	NA	NA	NA
	AGO1	WT	NA	NA							NA	NA							NA	NA							NA	NA							NA	NA
		MUT	NA	NA	NA	NA	NA	NA	NA	NA	NA	NA	NA	NA	NA	NA	NA	NA	NA	NA	NA	NA	NA	NA	NA	NA	NA	NA	NA	NA	NA	NA	NA	NA	NA	NA	NA	NA	NA	NA	NA	NA
	TARBP2	WT	NA	NA							NA	NA							NA	NA							NA	NA							NA	NA
		MUT	NA	NA	NA	NA	NA	NA	NA	NA	NA	NA	NA	NA	NA	NA	NA	NA	NA	NA	NA	NA	NA	NA	NA	NA	NA	NA	NA	NA	NA	NA	NA	NA	NA	NA	NA	NA	NA	NA	NA	NA
	AGO2	WT	NA	NA							NA	NA							NA	NA							NA	NA							NA	NA
		MUT	NA	NA	NA	NA	NA	NA	NA	NA	NA	NA	NA	NA	NA	NA	NA	NA	NA	NA	NA	NA	NA	NA	NA	NA	NA	NA	NA	NA	NA	NA	NA	NA	NA	NA	NA	NA	NA	NA	NA	NA
	XPO5	WT	NA	NA							NA	NA							NA	NA							NA	NA							NA	NA
		MUT	NA	NA	NA	NA	NA	NA	NA	NA	NA	NA	NA	NA	NA	NA	NA	NA	NA	NA	NA	NA	NA	NA	NA	NA	NA	NA	NA	NA	NA	NA	NA	NA	NA	NA	NA	NA	NA	NA	NA	NA
	RAN	WT	NA	NA							NA	NA							NA	NA							NA	NA							NA	NA
		MUT	NA	NA	NA	NA	NA	NA	NA	NA	NA	NA	NA	NA	NA	NA	NA	NA	NA	NA	NA	NA	NA	NA	NA	NA	NA	NA	NA	NA	NA	NA	NA	NA	NA	NA	NA	NA	NA	NA	NA	NA
	DROSHA	WT	NA	NA							NA	NA							NA	NA							NA	NA							NA	NA
		MUT	NA	NA	NA	NA	NA	NA	NA	NA	NA	NA	NA	NA	NA	NA	NA	NA	NA	NA	NA	NA	NA	NA	NA	NA	NA	NA	NA	NA	NA	NA	NA	NA	NA	NA	NA	NA	NA	NA	NA	NA
skcm	Mutation count
						1.1656	0.667494	2.03539	0.590061	0.60745				0.934353	0.68447	1.27546	0.668919	0.667542				0.960235	0.707586	1.30309	0.794494	0.794402				1.005	0.679315	1.48684	0.980078	0.980055				1.16367	0.666225	2.03254	0.594244	0.611153
	DDX20	WT	318	18							176	145							153	157							59	251							293	17
		MUT	8	2	0.204885	4.41667	0.873515	22.3315	0.0724281	0.116737	4	5	0.781263	1.51724	0.400065	5.75412	0.539899	0.538279	3	6	0.542099	1.94904	0.478865	7.93287	0.351434	0.338161	1	8	0.867513	1.88048	0.230724	15.3265	0.555218	0.523684	7	2	0.168447	4.92437	0.949728	25.533	0.0576252	0.0981946
	DGCR8	WT	319	20							176	147							152	160							58	254							293	19
		MUT	7	0	1	3.74899e-07	0	Inf	0.992105	0.358714	4	3	1	0.897959	0.197804	4.07642	0.889102	0.888858	4	3	0.953176	0.7125	0.156882	3.23592	0.660639	0.658885	2	5	0.857664	0.570866	0.108063	3.01573	0.509168	0.526535	7	0	1	3.62466e-07	0	Inf	0.992087	0.351067
	GEMIN4	WT	324	19							178	150							154	162							58	258							298	18
		MUT	2	1	0.417082	8.52632	0.739728	98.2768	0.0857492	0.14187	2	0	0.560085	5.60229e-07	0	Inf	0.981601	0.118677	2	1	0.969531	0.475309	0.0426657	5.29508	0.545342	0.532966	2	1	0.164825	0.112403	0.0100222	1.26065	0.0763686	0.0682751	2	1	0.430961	8.27778	0.716366	95.6516	0.0904924	0.146656
	DICER1	WT	304	19							168	140							145	150							57	238							277	18
		MUT	22	1	1	0.727273	0.0930077	5.6869	0.761519	0.751224	12	10	1	1	0.419514	2.38371	1	1	11	13	0.919947	1.14242	0.495789	2.63244	0.754558	0.754252	3	21	0.581742	1.67647	0.483324	5.81505	0.415518	0.389054	23	1	1	0.669082	0.0854732	5.23756	0.701897	0.685928
	PIWIL1	WT	306	19							168	142							145	153							54	244							280	18
		MUT	20	1	1	0.805263	0.102533	6.32428	0.836814	0.832018	12	8	0.784248	0.788732	0.313694	1.98314	0.61391	0.611782	11	10	0.917117	0.861557	0.355227	2.0896	0.741666	0.741502	6	15	0.370462	0.553279	0.205262	1.49135	0.242022	0.260336	20	1	1	0.777778	0.0987363	6.12681	0.811378	0.805002
	AGO1	WT	313	20							175	143							151	156							59	248							288	19
		MUT	13	0	0.760666	3.67847e-07	0	Inf	0.989227	0.208928	5	7	0.536949	1.71329	0.532456	5.51285	0.366543	0.362436	5	7	0.828342	1.35513	0.420922	4.36274	0.610452	0.608262	1	11	0.568631	2.61693	0.331589	20.6531	0.361405	0.299788	12	0	0.78948	3.56281e-07	0	Inf	0.989627	0.220186
	TARBP2	WT	326	20							NA	NA							NA	NA							NA	NA							NA	NA
		MUT	0	0	NA	NA	NA	NA	NA	NA	NA	NA	NA	NA	NA	NA	NA	NA	NA	NA	NA	NA	NA	NA	NA	NA	NA	NA	NA	NA	NA	NA	NA	NA	NA	NA	NA	NA	NA	NA	NA	NA
	AGO2	WT	314	19							171	146							149	159							58	250							290	18
		MUT	12	1	1	1.37719	0.17002	11.1555	0.764281	0.773401	9	4	0.423245	0.520548	0.15705	1.72538	0.285595	0.270116	7	4	0.491498	0.53549	0.15363	1.86649	0.326896	0.31737	2	9	1	1.044	0.219695	4.96113	0.956817	0.956633	10	1	1	1.61111	0.19532	13.2893	0.657763	0.676042
	XPO5	WT	317	19							172	148							149	160							58	251							291	18
		MUT	9	1	1	1.8538	0.223136	15.4013	0.567732	0.595853	8	2	0.187109	0.290541	0.060749	1.38955	0.121633	0.0871878	7	3	0.300825	0.399107	0.101336	1.57186	0.189076	0.169913	2	8	1	0.924303	0.191227	4.46765	0.921996	0.92257	9	1	1	1.7963	0.215587	14.9669	0.588176	0.613775
	RAN	WT	324	20							179	149							155	162							60	257							298	19
		MUT	2	0	1	2.81357e-06	0	Inf	0.990091	0.625018	1	1	1	1.20134	0.0745059	19.3706	0.897109	0.897179	1	1	1	0.95679	0.0593257	15.4309	0.975161	0.975162	0	2	1	1.34424e+06	0	Inf	0.98906	0.360437	2	0	1	2.72399e-06	0	Inf	0.990066	0.619599
	DROSHA	WT	319	19							177	145							153	158							59	252							293	18
		MUT	7	1	0.954074	2.3985	0.280563	20.5044	0.424246	0.469775	3	5	0.534736	2.03448	0.478253	8.65467	0.336324	0.327267	3	5	0.767777	1.61392	0.37923	6.86852	0.517125	0.510953	1	7	0.996562	1.63889	0.197829	13.5771	0.646994	0.627253	7	1	0.971625	2.3254	0.271234	19.9366	0.441431	0.484474
stad	Mutation count
						0.964434	0.52306	1.77825	0.907646	0.906586				0.656567	0.476408	0.904854	0.0101433	0.00934052				0.818868	0.596209	1.12468	0.217113	0.211278				0.801608	0.553355	1.16124	0.242227	0.262898				1.04026	0.635007	1.70414	0.875457	0.876879
	DDX20	WT	345	29							116	259							175	193							56	312							330	38
		MUT	3	0	1	2.06616e-06	0	Inf	0.987571	0.487402	3	0	0.0522051	7.77859e-08	0	Inf	0.984457	0.00821027	2	1	0.936418	0.453368	0.0407955	5.03838	0.519685	0.506478	1	2	0.949902	0.358974	0.0320085	4.02589	0.406147	0.438371	3	0	1	1.50825e-06	0	Inf	0.987272	0.419705
	DGCR8	WT	336	29							112	253							170	188							52	306							320	38
		MUT	12	0	0.641354	2.72329e-07	0	Inf	0.989439	0.162202	7	6	0.143466	0.379447	0.12469	1.1547	0.0878893	0.0896516	7	6	0.866297	0.775076	0.255439	2.3518	0.652777	0.652182	5	8	0.05005	0.271895	0.0856302	0.86333	0.0271565	0.0387029	13	0	0.438747	1.97934e-07	0	Inf	0.988776	0.0906467
	GEMIN4	WT	344	29							117	257							175	192							55	312							330	37
		MUT	4	0	1	7.57894e-07	0	Inf	0.990628	0.422301	2	2	0.794436	0.455253	0.063354	3.27138	0.434183	0.439733	2	2	1	0.911458	0.127028	6.53995	0.926533	0.926546	2	2	0.217053	0.176282	0.0243194	1.2778	0.0859057	0.103215	3	1	0.880992	2.97297	0.301504	29.3149	0.350752	0.397036
	DICER1	WT	339	29							113	255							169	192							55	306							323	38
		MUT	9	0	0.807629	7.46878e-07	0	Inf	0.985928	0.227093	6	4	0.104604	0.295425	0.081779	1.06722	0.0627874	0.0600333	8	2	0.0798385	0.220052	0.0461276	1.04976	0.0575586	0.0330727	2	8	1	0.718954	0.148702	3.47604	0.681524	0.690922	10	0	0.579379	5.43084e-07	0	Inf	0.984832	0.13868
	PIWIL1	WT	343	29							117	256							174	193							55	312							329	38
		MUT	5	0	1	7.55691e-07	0	Inf	0.98952	0.369304	2	3	1	0.685547	0.113036	4.15775	0.681427	0.685846	3	1	0.551519	0.300518	0.030972	2.9159	0.299765	0.263297	2	2	0.217053	0.176282	0.0243194	1.2778	0.0859057	0.103215	4	0	1	1.50368e-06	0	Inf	0.9853	0.351112
	AGO1	WT	334	28							113	251							171	186							55	302							321	36
		MUT	14	1	1	0.852041	0.108047	6.71907	0.87921	0.876598	6	8	0.521715	0.600266	0.203534	1.77031	0.355009	0.362485	6	8	0.922112	1.22581	0.416839	3.60476	0.711421	0.710395	2	12	1	1.09271	0.238101	5.01479	0.909198	0.908343	12	2	0.952682	1.48611	0.319849	6.9049	0.613216	0.628248
	TARBP2	WT	345	28							117	257							175	192							57	310							330	37
		MUT	3	1	0.716774	4.10714	0.413549	40.7899	0.227772	0.287838	2	2	0.794436	0.455253	0.063354	3.27138	0.434183	0.439733	2	2	1	0.911458	0.127028	6.53995	0.926533	0.926546	0	4	0.873116	1.05869e+06	0	Inf	0.98479	0.246618	3	1	0.880992	2.97297	0.301504	29.3149	0.350752	0.397036
	AGO2	WT	331	28							112	249							168	186							55	299							318	36
		MUT	17	1	1	0.695378	0.0892241	5.41951	0.728753	0.715342	7	10	0.539527	0.64257	0.238457	1.73154	0.381863	0.388932	9	8	0.846477	0.802867	0.30285	2.12843	0.658925	0.658576	2	15	0.938607	1.3796	0.306861	6.20246	0.674788	0.663063	15	2	1	1.17778	0.258857	5.35878	0.832362	0.835436
	XPO5	WT	348	29							NA	NA							NA	NA							NA	NA							NA	NA
		MUT	0	0	NA	NA	NA	NA	NA	NA	NA	NA	NA	NA	NA	NA	NA	NA	NA	NA	NA	NA	NA	NA	NA	NA	NA	NA	NA	NA	NA	NA	NA	NA	NA	NA	NA	NA	NA	NA	NA	NA
	RAN	WT	347	28							119	257							177	192							57	312							332	37
		MUT	1	1	0.357048	12.3929	0.754798	203.475	0.07791	0.110677	0	2	0.843136	980792	0	Inf	0.982366	0.218052	0	2	0.519109	1.9527e+06	0	Inf	0.981486	0.106644	0	2	1	1.05191e+06	0	Inf	0.98925	0.41333	1	1	0.490084	8.97297	0.549731	146.461	0.123554	0.155289
	DROSHA	WT	339	27							112	255							169	191							55	305							324	36
		MUT	9	2	0.452734	2.79012	0.57383	13.5664	0.203505	0.250343	7	4	0.0453984	0.25098	0.0720221	0.874609	0.0299836	0.0261868	8	3	0.167568	0.331806	0.0866263	1.27092	0.107383	0.0872543	2	9	1	0.811475	0.170768	3.85606	0.792777	0.797016	9	2	0.706281	2	0.415931	9.61698	0.386982	0.419513
tgct	Mutation count
						2.46436e-07	0	Inf	0.995838	0.561198				0.557143	0.0623523	4.9783	0.600635	0.579369				1.25	0.129763	12.0412	0.8469	0.849874				0.527778	0.0562631	4.95083	0.575803	0.554681				1	0	Inf	1	1
	DDX20	WT	118	4							82	29							73	15							60	28							88	0
		MUT	1	0	1	1.88482e-06	0	Inf	0.995617	0.796658	1	0	1	4.91087e-07	0	Inf	0.992036	0.437642	1	0	1	8.45228e-07	0	Inf	0.992334	0.542221	1	0	1	3.72165e-07	0	Inf	0.991884	0.3831	1	0	NaN	1	0	Inf	1	1
	DGCR8	WT	119	4							NA	NA							NA	NA							NA	NA							NA	NA
		MUT	0	0	NA	NA	NA	NA	NA	NA	NA	NA	NA	NA	NA	NA	NA	NA	NA	NA	NA	NA	NA	NA	NA	NA	NA	NA	NA	NA	NA	NA	NA	NA	NA	NA	NA	NA	NA	NA	NA	NA
	GEMIN4	WT	118	4							82	29							73	15							60	28							88	0
		MUT	1	0	1	1.88482e-06	0	Inf	0.995617	0.796658	1	0	1	4.91087e-07	0	Inf	0.992036	0.437642	1	0	1	8.45228e-07	0	Inf	0.992334	0.542221	1	0	1	3.72165e-07	0	Inf	0.991884	0.3831	1	0	NaN	1	0	Inf	1	1
	DICER1	WT	119	4							82	29							73	15							60	28							88	0
		MUT	0	0	NA	NA	NA	NA	NA	NA	1	0	1	4.91087e-07	0	Inf	0.992036	0.437642	1	0	1	8.45228e-07	0	Inf	0.992334	0.542221	1	0	1	3.72165e-07	0	Inf	0.991884	0.3831	1	0	NaN	1	0	Inf	1	1
	PIWIL1	WT	119	4							NA	NA							NA	NA							NA	NA							NA	NA
		MUT	0	0	NA	NA	NA	NA	NA	NA	NA	NA	NA	NA	NA	NA	NA	NA	NA	NA	NA	NA	NA	NA	NA	NA	NA	NA	NA	NA	NA	NA	NA	NA	NA	NA	NA	NA	NA	NA	NA	NA
	AGO1	WT	119	4							NA	NA							NA	NA							NA	NA							NA	NA
		MUT	0	0	NA	NA	NA	NA	NA	NA	NA	NA	NA	NA	NA	NA	NA	NA	NA	NA	NA	NA	NA	NA	NA	NA	NA	NA	NA	NA	NA	NA	NA	NA	NA	NA	NA	NA	NA	NA	NA	NA
	TARBP2	WT	119	4							NA	NA							NA	NA							NA	NA							NA	NA
		MUT	0	0	NA	NA	NA	NA	NA	NA	NA	NA	NA	NA	NA	NA	NA	NA	NA	NA	NA	NA	NA	NA	NA	NA	NA	NA	NA	NA	NA	NA	NA	NA	NA	NA	NA	NA	NA	NA	NA	NA
	AGO2	WT	117	4							81	29							73	15							60	28							88	0
		MUT	2	0	1	6.8751e-07	0	Inf	0.995953	0.714985	2	0	0.976796	4.85098e-07	0	Inf	0.988728	0.271077	1	0	1	8.45228e-07	0	Inf	0.992334	0.542221	1	0	1	3.72165e-07	0	Inf	0.991884	0.3831	1	0	NaN	1	0	Inf	1	1
	XPO5	WT	119	4							NA	NA							NA	NA							NA	NA							NA	NA
		MUT	0	0	NA	NA	NA	NA	NA	NA	NA	NA	NA	NA	NA	NA	NA	NA	NA	NA	NA	NA	NA	NA	NA	NA	NA	NA	NA	NA	NA	NA	NA	NA	NA	NA	NA	NA	NA	NA	NA	NA
	RAN	WT	118	4							83	28							74	14							61	27							88	0
		MUT	1	0	1	1.88482e-06	0	Inf	0.995617	0.796658	0	1	0.580396	1.70678e+07	0	Inf	0.990871	0.0985819	0	1	0.373219	3.04342e+07	0	Inf	0.990554	0.0571543	0	1	0.688047	1.30084e+07	0	Inf	0.99102	0.126273	1	0	NaN	1	0	Inf	1	1
	DROSHA	WT	119	4							NA	NA							NA	NA							NA	NA							NA	NA
		MUT	0	0	NA	NA	NA	NA	NA	NA	NA	NA	NA	NA	NA	NA	NA	NA	NA	NA	NA	NA	NA	NA	NA	NA	NA	NA	NA	NA	NA	NA	NA	NA	NA	NA	NA	NA	NA	NA	NA	NA
thca	Mutation count
						2.0263e-06	0	Inf	0.993835	0.72513				0.360308	0.0371278	3.49663	0.378659	0.346141				3.74922e-07	0	Inf	0.981863	0.0519401				0.342262	0.0379117	3.08989	0.339548	0.295282				5.5633e-07	0	Inf	0.989292	0.298695
	DDX20	WT	224	7							NA	NA							NA	NA							NA	NA							NA	NA
		MUT	0	0	NA	NA	NA	NA	NA	NA	NA	NA	NA	NA	NA	NA	NA	NA	NA	NA	NA	NA	NA	NA	NA	NA	NA	NA	NA	NA	NA	NA	NA	NA	NA	NA	NA	NA	NA	NA	NA	NA
	DGCR8	WT	224	7							189	174							275	126							233	168							360	41
		MUT	0	0	NA	NA	NA	NA	NA	NA	1	0	1	1.39394e-06	0	Inf	0.979909	0.253706	2	0	0.848043	1.03038e-06	0	Inf	0.98238	0.220025	1	1	1	1.3869	0.0861364	22.3309	0.817558	0.817949	2	0	1	1.52497e-06	0	Inf	0.989616	0.511843
	GEMIN4	WT	224	7							NA	NA							NA	NA							NA	NA							NA	NA
		MUT	0	0	NA	NA	NA	NA	NA	NA	NA	NA	NA	NA	NA	NA	NA	NA	NA	NA	NA	NA	NA	NA	NA	NA	NA	NA	NA	NA	NA	NA	NA	NA	NA	NA	NA	NA	NA	NA	NA	NA
	DICER1	WT	222	7							188	173							274	126							231	169							359	41
		MUT	2	0	1	2.0263e-06	0	Inf	0.993835	0.72513	2	1	1	0.543353	0.0488846	6.03938	0.619586	0.610311	3	0	0.584038	1.02664e-06	0	Inf	0.978415	0.132777	3	0	0.373321	6.45301e-07	0	Inf	0.977688	0.0702175	3	0	1	1.52073e-06	0	Inf	0.98728	0.42144
	PIWIL1	WT	224	7							NA	NA							NA	NA							NA	NA							NA	NA
		MUT	0	0	NA	NA	NA	NA	NA	NA	NA	NA	NA	NA	NA	NA	NA	NA	NA	NA	NA	NA	NA	NA	NA	NA	NA	NA	NA	NA	NA	NA	NA	NA	NA	NA	NA	NA	NA	NA	NA	NA
	AGO1	WT	224	7							NA	NA							NA	NA							NA	NA							NA	NA
		MUT	0	0	NA	NA	NA	NA	NA	NA	NA	NA	NA	NA	NA	NA	NA	NA	NA	NA	NA	NA	NA	NA	NA	NA	NA	NA	NA	NA	NA	NA	NA	NA	NA	NA	NA	NA	NA	NA	NA	NA
	TARBP2	WT	224	7							NA	NA							NA	NA							NA	NA							NA	NA
		MUT	0	0	NA	NA	NA	NA	NA	NA	NA	NA	NA	NA	NA	NA	NA	NA	NA	NA	NA	NA	NA	NA	NA	NA	NA	NA	NA	NA	NA	NA	NA	NA	NA	NA	NA	NA	NA	NA	NA	NA
	AGO2	WT	224	7							NA	NA							NA	NA							NA	NA							NA	NA
		MUT	0	0	NA	NA	NA	NA	NA	NA	NA	NA	NA	NA	NA	NA	NA	NA	NA	NA	NA	NA	NA	NA	NA	NA	NA	NA	NA	NA	NA	NA	NA	NA	NA	NA	NA	NA	NA	NA	NA	NA
	XPO5	WT	224	7							NA	NA							NA	NA							NA	NA							NA	NA
		MUT	0	0	NA	NA	NA	NA	NA	NA	NA	NA	NA	NA	NA	NA	NA	NA	NA	NA	NA	NA	NA	NA	NA	NA	NA	NA	NA	NA	NA	NA	NA	NA	NA	NA	NA	NA	NA	NA	NA	NA
	RAN	WT	224	7							NA	NA							NA	NA							NA	NA							NA	NA
		MUT	0	0	NA	NA	NA	NA	NA	NA	NA	NA	NA	NA	NA	NA	NA	NA	NA	NA	NA	NA	NA	NA	NA	NA	NA	NA	NA	NA	NA	NA	NA	NA	NA	NA	NA	NA	NA	NA	NA	NA
	DROSHA	WT	224	7							NA	NA							NA	NA							NA	NA							NA	NA
		MUT	0	0	NA	NA	NA	NA	NA	NA	NA	NA	NA	NA	NA	NA	NA	NA	NA	NA	NA	NA	NA	NA	NA	NA	NA	NA	NA	NA	NA	NA	NA	NA	NA	NA	NA	NA	NA	NA	NA	NA
thym	Mutation count
						NA	NA	NA	NA	NA				NA	NA	NA	NA	NA				NA	NA	NA	NA	NA				NA	NA	NA	NA	NA				NA	NA	NA	NA	NA
	DDX20	WT	NA	NA							NA	NA							NA	NA							NA	NA							NA	NA
		MUT	NA	NA	NA	NA	NA	NA	NA	NA	NA	NA	NA	NA	NA	NA	NA	NA	NA	NA	NA	NA	NA	NA	NA	NA	NA	NA	NA	NA	NA	NA	NA	NA	NA	NA	NA	NA	NA	NA	NA	NA
	DGCR8	WT	NA	NA							NA	NA							NA	NA							NA	NA							NA	NA
		MUT	NA	NA	NA	NA	NA	NA	NA	NA	NA	NA	NA	NA	NA	NA	NA	NA	NA	NA	NA	NA	NA	NA	NA	NA	NA	NA	NA	NA	NA	NA	NA	NA	NA	NA	NA	NA	NA	NA	NA	NA
	GEMIN4	WT	NA	NA							NA	NA							NA	NA							NA	NA							NA	NA
		MUT	NA	NA	NA	NA	NA	NA	NA	NA	NA	NA	NA	NA	NA	NA	NA	NA	NA	NA	NA	NA	NA	NA	NA	NA	NA	NA	NA	NA	NA	NA	NA	NA	NA	NA	NA	NA	NA	NA	NA	NA
	DICER1	WT	NA	NA							NA	NA							NA	NA							NA	NA							NA	NA
		MUT	NA	NA	NA	NA	NA	NA	NA	NA	NA	NA	NA	NA	NA	NA	NA	NA	NA	NA	NA	NA	NA	NA	NA	NA	NA	NA	NA	NA	NA	NA	NA	NA	NA	NA	NA	NA	NA	NA	NA	NA
	PIWIL1	WT	NA	NA							NA	NA							NA	NA							NA	NA							NA	NA
		MUT	NA	NA	NA	NA	NA	NA	NA	NA	NA	NA	NA	NA	NA	NA	NA	NA	NA	NA	NA	NA	NA	NA	NA	NA	NA	NA	NA	NA	NA	NA	NA	NA	NA	NA	NA	NA	NA	NA	NA	NA
	AGO1	WT	NA	NA							NA	NA							NA	NA							NA	NA							NA	NA
		MUT	NA	NA	NA	NA	NA	NA	NA	NA	NA	NA	NA	NA	NA	NA	NA	NA	NA	NA	NA	NA	NA	NA	NA	NA	NA	NA	NA	NA	NA	NA	NA	NA	NA	NA	NA	NA	NA	NA	NA	NA
	TARBP2	WT	NA	NA							NA	NA							NA	NA							NA	NA							NA	NA
		MUT	NA	NA	NA	NA	NA	NA	NA	NA	NA	NA	NA	NA	NA	NA	NA	NA	NA	NA	NA	NA	NA	NA	NA	NA	NA	NA	NA	NA	NA	NA	NA	NA	NA	NA	NA	NA	NA	NA	NA	NA
	AGO2	WT	NA	NA							NA	NA							NA	NA							NA	NA							NA	NA
		MUT	NA	NA	NA	NA	NA	NA	NA	NA	NA	NA	NA	NA	NA	NA	NA	NA	NA	NA	NA	NA	NA	NA	NA	NA	NA	NA	NA	NA	NA	NA	NA	NA	NA	NA	NA	NA	NA	NA	NA	NA
	XPO5	WT	NA	NA							NA	NA							NA	NA							NA	NA							NA	NA
		MUT	NA	NA	NA	NA	NA	NA	NA	NA	NA	NA	NA	NA	NA	NA	NA	NA	NA	NA	NA	NA	NA	NA	NA	NA	NA	NA	NA	NA	NA	NA	NA	NA	NA	NA	NA	NA	NA	NA	NA	NA
	RAN	WT	NA	NA							NA	NA							NA	NA							NA	NA							NA	NA
		MUT	NA	NA	NA	NA	NA	NA	NA	NA	NA	NA	NA	NA	NA	NA	NA	NA	NA	NA	NA	NA	NA	NA	NA	NA	NA	NA	NA	NA	NA	NA	NA	NA	NA	NA	NA	NA	NA	NA	NA	NA
	DROSHA	WT	NA	NA							NA	NA							NA	NA							NA	NA							NA	NA
		MUT	NA	NA	NA	NA	NA	NA	NA	NA	NA	NA	NA	NA	NA	NA	NA	NA	NA	NA	NA	NA	NA	NA	NA	NA	NA	NA	NA	NA	NA	NA	NA	NA	NA	NA	NA	NA	NA	NA	NA	NA
ucec	Mutation count
						NA	NA	NA	NA	NA				NA	NA	NA	NA	NA				1.08441	0.852037	1.38016	0.510149	0.518612				1.0356	0.819867	1.30809	0.769158	0.770627				0.930399	0.520397	1.66342	0.807728	0.798547
	DDX20	WT	NA	NA							NA	NA							181	62							162	81							230	13
		MUT	NA	NA	NA	NA	NA	NA	NA	NA	NA	NA	NA	NA	NA	NA	NA	NA	3	1	1	0.973118	0.0993881	9.52789	0.981324	0.981283	2	2	0.867884	2	0.276683	14.457	0.492198	0.496204	4	0	1	1.1304e-06	0	Inf	0.990894	0.508974
	DGCR8	WT	NA	NA							NA	NA							177	61							157	81							225	13
		MUT	NA	NA	NA	NA	NA	NA	NA	NA	NA	NA	NA	NA	NA	NA	NA	NA	7	2	1	0.82904	0.167685	4.0988	0.818147	0.815296	7	2	0.706234	0.553792	0.112462	2.72702	0.467493	0.446115	9	0	1	4.06811e-07	0	Inf	0.991097	0.319279
	GEMIN4	WT	NA	NA							NA	NA							180	62							160	82							229	13
		MUT	NA	NA	NA	NA	NA	NA	NA	NA	NA	NA	NA	NA	NA	NA	NA	NA	4	1	1	0.725806	0.079603	6.61777	0.776269	0.769651	4	1	0.86318	0.487805	0.0536511	4.43521	0.523884	0.496783	5	0	1	4.14043e-07	0	Inf	0.993372	0.459803
	DICER1	WT	NA	NA							NA	NA							169	55							150	74							213	11
		MUT	NA	NA	NA	NA	NA	NA	NA	NA	NA	NA	NA	NA	NA	NA	NA	NA	15	8	0.411881	1.63879	0.659378	4.07297	0.287599	0.298401	14	9	0.720706	1.30309	0.53917	3.14936	0.556541	0.559937	21	2	0.776526	1.84416	0.382939	8.88107	0.445395	0.472812
	PIWIL1	WT	NA	NA							NA	NA							176	57							157	76							221	12
		MUT	NA	NA	NA	NA	NA	NA	NA	NA	NA	NA	NA	NA	NA	NA	NA	NA	8	6	0.223285	2.31579	0.770983	6.9559	0.13453	0.145447	7	7	0.295553	2.06579	0.699533	6.10047	0.189124	0.19298	13	1	1	1.41667	0.170849	11.7469	0.746899	0.757046
	AGO1	WT	NA	NA							NA	NA							181	62							161	82							230	13
		MUT	NA	NA	NA	NA	NA	NA	NA	NA	NA	NA	NA	NA	NA	NA	NA	NA	3	1	1	0.973118	0.0993881	9.52789	0.981324	0.981283	3	1	1	0.654472	0.0670267	6.39048	0.715392	0.706569	4	0	1	1.1304e-06	0	Inf	0.990894	0.508974
	TARBP2	WT	NA	NA							NA	NA							180	62							161	81							229	13
		MUT	NA	NA	NA	NA	NA	NA	NA	NA	NA	NA	NA	NA	NA	NA	NA	NA	4	1	1	0.725806	0.079603	6.61777	0.776269	0.769651	3	2	1	1.3251	0.217074	8.08892	0.760381	0.762781	5	0	1	4.14043e-07	0	Inf	0.993372	0.459803
	AGO2	WT	NA	NA							NA	NA							175	61							155	81							224	12
		MUT	NA	NA	NA	NA	NA	NA	NA	NA	NA	NA	NA	NA	NA	NA	NA	NA	9	2	0.828751	0.637523	0.134014	3.03277	0.57159	0.554947	9	2	0.434653	0.42524	0.0897559	2.01468	0.281299	0.244061	10	1	1	1.86667	0.220485	15.8036	0.566852	0.594444
	XPO5	WT	NA	NA							NA	NA							178	62							159	81							227	13
		MUT	NA	NA	NA	NA	NA	NA	NA	NA	NA	NA	NA	NA	NA	NA	NA	NA	6	1	0.801756	0.478495	0.0564866	4.0533	0.49894	0.463346	5	2	1	0.785185	0.14907	4.13576	0.775432	0.772013	7	0	1	4.10427e-07	0	Inf	0.992153	0.38078
	RAN	WT	NA	NA							NA	NA							183	63							163	83							233	13
		MUT	NA	NA	NA	NA	NA	NA	NA	NA	NA	NA	NA	NA	NA	NA	NA	NA	1	0	1	1.37135e-06	0	Inf	0.987798	0.442305	1	0	1	9.27143e-07	0	Inf	0.987445	0.364859	1	0	1	3.11283e-06	0	Inf	0.993049	0.742019
	DROSHA	WT	NA	NA							NA	NA							179	57							159	77							223	13
		MUT	NA	NA	NA	NA	NA	NA	NA	NA	NA	NA	NA	NA	NA	NA	NA	NA	5	6	0.0565693	3.76842	1.10847	12.8114	0.0335947	0.0356943	5	6	0.238864	2.47792	0.733305	8.37319	0.144111	0.144926	11	0	0.913158	4.03195e-07	0	Inf	0.990151	0.269841
ucs	Mutation count
						NA	NA	NA	NA	NA				NA	NA	NA	NA	NA				0.645713	0.174892	2.38402	0.511612	0.485256				0.522788	0.133074	2.0538	0.352863	0.307294				1.048e-07	0	Inf	0.994283	0.205022
	DDX20	WT	NA	NA							NA	NA							NA	NA							NA	NA							NA	NA
		MUT	NA	NA	NA	NA	NA	NA	NA	NA	NA	NA	NA	NA	NA	NA	NA	NA	NA	NA	NA	NA	NA	NA	NA	NA	NA	NA	NA	NA	NA	NA	NA	NA	NA	NA	NA	NA	NA	NA	NA	NA
	DGCR8	WT	NA	NA							NA	NA							26	30							21	35							46	10
		MUT	NA	NA	NA	NA	NA	NA	NA	NA	NA	NA	NA	NA	NA	NA	NA	NA	1	0	0.957594	1.5052e-07	0	Inf	0.991388	0.218487	1	0	0.81318	1.04206e-07	0	Inf	0.991186	0.164482	1	0	1	2.93904e-07	0	Inf	0.994999	0.532516
	GEMIN4	WT	NA	NA							NA	NA							NA	NA							NA	NA							NA	NA
		MUT	NA	NA	NA	NA	NA	NA	NA	NA	NA	NA	NA	NA	NA	NA	NA	NA	NA	NA	NA	NA	NA	NA	NA	NA	NA	NA	NA	NA	NA	NA	NA	NA	NA	NA	NA	NA	NA	NA	NA	NA
	DICER1	WT	NA	NA							NA	NA							26	29							21	34							45	10
		MUT	NA	NA	NA	NA	NA	NA	NA	NA	NA	NA	NA	NA	NA	NA	NA	NA	1	1	1	0.896552	0.0533383	15.0699	0.939543	0.939556	1	1	1	0.617647	0.0366435	10.4108	0.738128	0.7392	2	0	1	2.87515e-07	0	Inf	0.992917	0.375026
	PIWIL1	WT	NA	NA							NA	NA							26	30							21	35							46	10
		MUT	NA	NA	NA	NA	NA	NA	NA	NA	NA	NA	NA	NA	NA	NA	NA	NA	1	0	0.957594	1.5052e-07	0	Inf	0.991388	0.218487	1	0	0.81318	1.04206e-07	0	Inf	0.991186	0.164482	1	0	1	2.93904e-07	0	Inf	0.994999	0.532516
	AGO1	WT	NA	NA							NA	NA							NA	NA							NA	NA							NA	NA
		MUT	NA	NA	NA	NA	NA	NA	NA	NA	NA	NA	NA	NA	NA	NA	NA	NA	NA	NA	NA	NA	NA	NA	NA	NA	NA	NA	NA	NA	NA	NA	NA	NA	NA	NA	NA	NA	NA	NA	NA	NA
	TARBP2	WT	NA	NA							NA	NA							NA	NA							NA	NA							NA	NA
		MUT	NA	NA	NA	NA	NA	NA	NA	NA	NA	NA	NA	NA	NA	NA	NA	NA	NA	NA	NA	NA	NA	NA	NA	NA	NA	NA	NA	NA	NA	NA	NA	NA	NA	NA	NA	NA	NA	NA	NA	NA
	AGO2	WT	NA	NA							NA	NA							NA	NA							NA	NA							NA	NA
		MUT	NA	NA	NA	NA	NA	NA	NA	NA	NA	NA	NA	NA	NA	NA	NA	NA	NA	NA	NA	NA	NA	NA	NA	NA	NA	NA	NA	NA	NA	NA	NA	NA	NA	NA	NA	NA	NA	NA	NA	NA
	XPO5	WT	NA	NA							NA	NA							NA	NA							NA	NA							NA	NA
		MUT	NA	NA	NA	NA	NA	NA	NA	NA	NA	NA	NA	NA	NA	NA	NA	NA	NA	NA	NA	NA	NA	NA	NA	NA	NA	NA	NA	NA	NA	NA	NA	NA	NA	NA	NA	NA	NA	NA	NA	NA
	RAN	WT	NA	NA							NA	NA							NA	NA							NA	NA							NA	NA
		MUT	NA	NA	NA	NA	NA	NA	NA	NA	NA	NA	NA	NA	NA	NA	NA	NA	NA	NA	NA	NA	NA	NA	NA	NA	NA	NA	NA	NA	NA	NA	NA	NA	NA	NA	NA	NA	NA	NA	NA	NA
	DROSHA	WT	NA	NA							NA	NA							26	29							21	34							45	10
		MUT	NA	NA	NA	NA	NA	NA	NA	NA	NA	NA	NA	NA	NA	NA	NA	NA	1	1	1	0.896552	0.0533383	15.0699	0.939543	0.939556	1	1	1	0.617647	0.0366435	10.4108	0.738128	0.7392	2	0	1	2.87515e-07	0	Inf	0.992917	0.375026
uvm	Mutation count
						5.56276e-07	0	Inf	0.995892	0.686138				1	0	Inf	1	1				6.38922e-08	0	Inf	0.99221	0.0989378				1	0	Inf	1	1				4.34836e-07	0	Inf	0.995822	0.648457
	DDX20	WT	73	3							NA	NA							NA	NA							NA	NA							NA	NA
		MUT	0	0	NA	NA	NA	NA	NA	NA	NA	NA	NA	NA	NA	NA	NA	NA	NA	NA	NA	NA	NA	NA	NA	NA	NA	NA	NA	NA	NA	NA	NA	NA	NA	NA	NA	NA	NA	NA	NA	NA
	DGCR8	WT	73	3							NA	NA							NA	NA							NA	NA							NA	NA
		MUT	0	0	NA	NA	NA	NA	NA	NA	NA	NA	NA	NA	NA	NA	NA	NA	NA	NA	NA	NA	NA	NA	NA	NA	NA	NA	NA	NA	NA	NA	NA	NA	NA	NA	NA	NA	NA	NA	NA	NA
	GEMIN4	WT	73	3							NA	NA							NA	NA							NA	NA							NA	NA
		MUT	0	0	NA	NA	NA	NA	NA	NA	NA	NA	NA	NA	NA	NA	NA	NA	NA	NA	NA	NA	NA	NA	NA	NA	NA	NA	NA	NA	NA	NA	NA	NA	NA	NA	NA	NA	NA	NA	NA	NA
	DICER1	WT	73	3							NA	NA							NA	NA							NA	NA							NA	NA
		MUT	0	0	NA	NA	NA	NA	NA	NA	NA	NA	NA	NA	NA	NA	NA	NA	NA	NA	NA	NA	NA	NA	NA	NA	NA	NA	NA	NA	NA	NA	NA	NA	NA	NA	NA	NA	NA	NA	NA	NA
	PIWIL1	WT	73	3							NA	NA							NA	NA							NA	NA							NA	NA
		MUT	0	0	NA	NA	NA	NA	NA	NA	NA	NA	NA	NA	NA	NA	NA	NA	NA	NA	NA	NA	NA	NA	NA	NA	NA	NA	NA	NA	NA	NA	NA	NA	NA	NA	NA	NA	NA	NA	NA	NA
	AGO1	WT	73	3							NA	NA							NA	NA							NA	NA							NA	NA
		MUT	0	0	NA	NA	NA	NA	NA	NA	NA	NA	NA	NA	NA	NA	NA	NA	NA	NA	NA	NA	NA	NA	NA	NA	NA	NA	NA	NA	NA	NA	NA	NA	NA	NA	NA	NA	NA	NA	NA	NA
	TARBP2	WT	73	3							NA	NA							NA	NA							NA	NA							NA	NA
		MUT	0	0	NA	NA	NA	NA	NA	NA	NA	NA	NA	NA	NA	NA	NA	NA	NA	NA	NA	NA	NA	NA	NA	NA	NA	NA	NA	NA	NA	NA	NA	NA	NA	NA	NA	NA	NA	NA	NA	NA
	AGO2	WT	72	3							75	0							40	39							0	79							75	4
		MUT	1	0	1	1.53341e-06	0	Inf	0.995548	0.775821	1	0	NaN	1	0	Inf	1	1	1	0	1	1.7813e-07	0	Inf	0.99148	0.245462	0	1	NaN	1	0	Inf	1	1	1	0	1	1.19798e-06	0	Inf	0.995466	0.747964
	XPO5	WT	73	3							NA	NA							NA	NA							NA	NA							NA	NA
		MUT	0	0	NA	NA	NA	NA	NA	NA	NA	NA	NA	NA	NA	NA	NA	NA	NA	NA	NA	NA	NA	NA	NA	NA	NA	NA	NA	NA	NA	NA	NA	NA	NA	NA	NA	NA	NA	NA	NA	NA
	RAN	WT	73	3							NA	NA							NA	NA							NA	NA							NA	NA
		MUT	0	0	NA	NA	NA	NA	NA	NA	NA	NA	NA	NA	NA	NA	NA	NA	NA	NA	NA	NA	NA	NA	NA	NA	NA	NA	NA	NA	NA	NA	NA	NA	NA	NA	NA	NA	NA	NA	NA	NA
	DROSHA	WT	72	3							75	0							40	39							0	79							75	4
		MUT	1	0	1	1.53341e-06	0	Inf	0.995548	0.775821	1	0	NaN	1	0	Inf	1	1	1	0	1	1.7813e-07	0	Inf	0.99148	0.245462	0	1	NaN	1	0	Inf	1	1	1	0	1	1.19798e-06	0	Inf	0.995466	0.747964

## Sheet: S31
Table S31: Analysis of mutation count and gene mutants association with survival parameters - PER-cancer study
		Disease-free survival					Progression-free interval					Disease-free interval					Overall survival					Disease-specific survival
		Cox regression					Cox regression					Cox regression					Cox regression					Cox regression
		HR	HR lower	HR upper	Wald test	Likelihood test	HR	HR lower	HR upper	Wald test	Likelihood test	HR	HR lower	HR upper	Wald test	Likelihood test	HR	HR lower	HR upper	Wald test	Likelihood test	HR	HR lower	HR upper	Wald test	Likelihood test
acc	Mutation count	3.20207	0.978112	10.4827	0.0544312	0.0988913	1.9585	0.604025	6.35028	0.262725	0.307449	1.08528e-07	0	Inf	0.997989	0.502218	4.16585	1.21347	14.3014	0.0233647	0.0543937	3.66476	0.838238	16.0223	0.0844321	0.142218
	DDX20	NA	NA	NA	NA	1	NA	NA	NA	NA	1	NA	NA	NA	NA	1	NA	NA	NA	NA	1	NA	NA	NA	NA	1
	DGCR8	1.09336e-07	0	Inf	0.996567	0.253042	1.09537e-07	0	Inf	0.99649	0.242862	1.08528e-07	0	Inf	0.997989	0.502218	1.10121e-07	0	Inf	0.997691	0.44297	1.10064e-07	0	Inf	0.997774	0.459561
	GEMIN4	NA	NA	NA	NA	1	NA	NA	NA	NA	1	NA	NA	NA	NA	1	NA	NA	NA	NA	1	NA	NA	NA	NA	1
	DICER1	5.19719	0.683274	39.5315	0.111371	0.200902	4.71666	0.627565	35.4495	0.131751	0.222131	NA	NA	NA	NA	1	8.1643e-07	0	Inf	0.997116	0.687378	3.00217e-07	0	Inf	0.998104	0.683894
	PIWIL1	NA	NA	NA	NA	1	1.09957e-07	0	Inf	0.996949	0.310591	NA	NA	NA	NA	1	5.34692	0.706095	40.4898	0.104577	0.194376	NA	NA	NA	NA	1
	AGO1	NA	NA	NA	NA	1	NA	NA	NA	NA	1	NA	NA	NA	NA	1	NA	NA	NA	NA	1	NA	NA	NA	NA	1
	TARBP2	NA	NA	NA	NA	1	NA	NA	NA	NA	1	NA	NA	NA	NA	1	NA	NA	NA	NA	1	NA	NA	NA	NA	1
	AGO2	NA	NA	NA	NA	1	NA	NA	NA	NA	1	NA	NA	NA	NA	1	NA	NA	NA	NA	1	NA	NA	NA	NA	1
	XPO5	NA	NA	NA	NA	1	NA	NA	NA	NA	1	NA	NA	NA	NA	1	NA	NA	NA	NA	1	NA	NA	NA	NA	1
	RAN	NA	NA	NA	NA	1	NA	NA	NA	NA	1	NA	NA	NA	NA	1	NA	NA	NA	NA	1	NA	NA	NA	NA	1
	DROSHA	17.37	3.56848	84.5501	0.000407098	0.00746836	13.1821	2.86247	60.7054	0.000933987	0.0122307	NA	NA	NA	NA	1	9.26064	2.05591	41.7136	0.0037492	0.0243847	9.63988	2.11909	43.8524	0.00337251	0.0227675
blca	Mutation count	1.05894e-07	0	Inf	0.994471	0.0634181	1.0661e-07	0	Inf	0.994295	0.0558996	3.94284e-08	0	Inf	0.998122	0.329233	0.534973	0.23384	1.2239	0.138482	0.104091	0.507727	0.184304	1.3987	0.189866	0.147075
	DDX20	1.09291e-07	0	Inf	0.995355	0.121988	1.09961e-07	0	Inf	0.995298	0.118064	1.08143e-07	0	Inf	0.997516	0.406761	1.10154e-07	0	Inf	0.995473	0.13257	1.10086e-07	0	Inf	0.996161	0.202105
	DGCR8	2.9875	0.412263	21.6492	0.278777	0.356807	2.37818	0.582045	9.71702	0.227683	0.288511	NA	NA	NA	NA	1	3.48523	1.09966	11.0459	0.0338892	0.0757339	3.34364	0.814666	13.7233	0.0938464	0.158567
	GEMIN4	NA	NA	NA	NA	1	NA	NA	NA	NA	1	NA	NA	NA	NA	1	NA	NA	NA	NA	1	NA	NA	NA	NA	1
	DICER1	1.14908	0.281332	4.69335	0.846526	0.849764	1.1444	0.281356	4.65476	0.850548	0.853647	2.99988e-07	0	Inf	0.997607	0.607187	0.632006	0.0879162	4.54332	0.648435	0.622381	1.08983e-07	0	Inf	0.995625	0.144936
	PIWIL1	5.26597	1.63526	16.9579	0.00536608	0.0256988	5.37266	1.68223	17.1591	0.00454178	0.0239121	NA	NA	NA	NA	1	1.47076	0.362055	5.97463	0.589603	0.611377	2.09677	0.51257	8.57724	0.302952	0.356129
	AGO1	3.01223e-07	0	Inf	0.994837	0.267954	3.01724e-07	0	Inf	0.994661	0.252218	NA	NA	NA	NA	1	3.01989e-07	0	Inf	0.994844	0.268926	3.0173e-07	0	Inf	0.995592	0.344484
	TARBP2	0.66276	0.0910267	4.82552	0.684669	0.664089	0.680222	0.0935553	4.94575	0.70343	0.68516	1.07612e-07	0	Inf	0.997526	0.408104	1.06426e-07	0	Inf	0.994617	0.0711564	1.05477e-07	0	Inf	0.995501	0.130604
	AGO2	1.05841e-07	0	Inf	0.99449	0.0642875	1.06441e-07	0	Inf	0.994451	0.0628265	1.09755e-07	0	Inf	0.998185	0.546121	1.06438e-07	0	Inf	0.994478	0.0641431	1.05541e-07	0	Inf	0.995367	0.119539
	XPO5	NA	NA	NA	NA	1	NA	NA	NA	NA	1	NA	NA	NA	NA	1	NA	NA	NA	NA	1	NA	NA	NA	NA	1
	RAN	1.09216e-07	0	Inf	0.995906	0.172847	2.98468e-07	0	Inf	0.993673	0.173537	1.07612e-07	0	Inf	0.997526	0.408104	1.09592e-07	0	Inf	0.995809	0.16327	1.10201e-07	0	Inf	0.996595	0.25802
	DROSHA	0.420461	0.0581941	3.0379	0.390512	0.319441	0.395328	0.0548779	2.84785	0.356967	0.279491	1.43869	0.190168	10.8842	0.724615	0.738118	0.385644	0.0535196	2.77882	0.344327	0.264791	3.87743e-08	0	Inf	0.996364	0.0577709
brca	Mutation count	0.77101	0.283246	2.09873	0.610758	0.596178	1.03559	0.455994	2.35187	0.933411	0.93376	0.790064	0.249045	2.50637	0.68912	0.678151	0.90396	0.369647	2.21061	0.824857	0.822149	0.924021	0.290766	2.93644	0.893441	0.89215
	DDX20	4.38769	0.609779	31.5718	0.141917	0.235848	2.69135	0.375324	19.299	0.324626	0.396415	3.78911	0.525207	27.3366	0.186415	0.276704	3.63905	0.506035	26.1694	0.199397	0.288602	8.26588e-07	0	Inf	0.995709	0.550698
	DGCR8	8.26211e-07	0	Inf	0.995415	0.523696	8.26815e-07	0	Inf	0.995035	0.489932	8.27766e-07	0	Inf	0.996395	0.616265	2.24798e-06	0	Inf	0.993944	0.582315	2.24751e-06	0	Inf	0.99475	0.63346
	GEMIN4	2.2459e-06	0	Inf	0.993862	0.577153	2.24705e-06	0	Inf	0.993325	0.544322	8.25955e-07	0	Inf	0.996125	0.589873	2.24756e-06	0	Inf	0.994947	0.64626	2.24774e-06	0	Inf	0.995697	0.695949
	DICER1	8.25667e-07	0	Inf	0.99406	0.408675	8.26175e-07	0	Inf	0.993569	0.371072	8.25265e-07	0	Inf	0.994488	0.443142	8.26618e-07	0	Inf	0.99456	0.449352	8.26312e-07	0	Inf	0.995584	0.539113
	PIWIL1	1.40256	0.345478	5.6941	0.636047	0.653471	1.71757	0.545852	5.40448	0.355047	0.394411	0.83136	0.115483	5.98495	0.854496	0.850069	1.24763	0.307993	5.05394	0.756579	0.764689	0.997129	0.138274	7.19053	0.997724	0.997723
	AGO1	8.25755e-07	0	Inf	0.994385	0.434803	5.27916	1.29804	21.4705	0.0201042	0.0659679	8.252e-07	0	Inf	0.994728	0.463285	7.92432	1.93999	32.3686	0.00394007	0.0295114	13.0872	3.16137	54.1774	0.000388253	0.0107468
	TARBP2	3.02871e-07	0	Inf	0.995254	0.309251	3.03221e-07	0	Inf	0.994901	0.274775	3.02797e-07	0	Inf	0.995706	0.357532	8.24709e-07	0	Inf	0.993125	0.338711	8.2477e-07	0	Inf	0.994652	0.456762
	AGO2	2.99908e-07	0	Inf	0.993139	0.140532	3.00741e-07	0	Inf	0.992678	0.116046	2.9983e-07	0	Inf	0.993867	0.187669	0.836897	0.11682	5.9955	0.859326	0.855156	3.00723e-07	0	Inf	0.994562	0.243098
	XPO5	NA	NA	NA	NA	1	NA	NA	NA	NA	1	NA	NA	NA	NA	1	NA	NA	NA	NA	1	NA	NA	NA	NA	1
	RAN	6.13184e-06	0	Inf	0.996034	0.813073	6.13296e-06	0	Inf	0.995511	0.788991	6.13156e-06	0	Inf	0.996271	0.824055	1.66713e-05	0	Inf	0.994989	0.843307	1.66704e-05	0	Inf	0.995907	0.871749
	DROSHA	1.62645	0.386772	6.83956	0.506863	0.53573	1.65819	0.399098	6.88955	0.486466	0.518057	3.44788	0.841569	14.1259	0.0853888	0.149661	0.624861	0.086467	4.51562	0.641221	0.614335	1.20175	0.16395	8.80882	0.856504	0.860485
cesc	Mutation count	3.02249e-07	0	Inf	0.997376	0.573869	1.63186	0.680585	3.91278	0.272399	0.299377	1.78848	0.587991	5.43997	0.305688	0.333205	0.854633	0.333249	2.19175	0.743737	0.738937	1.28983	0.488482	3.40578	0.607427	0.617177
	DDX20	1.0846e-07	0	Inf	0.996817	0.288275	1.09219e-07	0	Inf	0.996801	0.286822	1.07076e-07	0	Inf	0.99733	0.371374	1.06319e-07	0	Inf	0.996066	0.186904	1.08386e-07	0	Inf	0.996968	0.311647
	DGCR8	NA	NA	NA	NA	1	165.997	10.3828	2653.91	0.000300705	0.00625491	NA	NA	NA	NA	1	122.568	7.42553	2023.16	0.000775176	0.00894932	NA	NA	NA	NA	0
	GEMIN4	1.09748e-07	0	Inf	0.997196	0.351026	1.10066e-07	0	Inf	0.997059	0.328468	1.09237e-07	0	Inf	0.997677	0.439127	1.09934e-07	0	Inf	0.997132	0.340506	1.10018e-07	0	Inf	0.997512	0.40841
	DICER1	1.94299	0.263398	14.3327	0.514737	0.554838	1.63141	0.222922	11.9391	0.629831	0.654526	2.63509	0.348102	19.9474	0.348151	0.412322	1.3179	0.179311	9.68632	0.786208	0.794825	1.57419	0.212297	11.6727	0.65713	0.678172
	PIWIL1	1.0187	0.138108	7.51404	0.985501	0.985543	0.987341	0.134904	7.22618	0.989991	0.989971	1.41845	0.187599	10.725	0.734859	0.747432	3.70304e-08	0	Inf	0.996226	0.0460093	3.74081e-08	0	Inf	0.996938	0.106456
	AGO1	3.05875	0.411652	22.7279	0.27458	0.351264	4.23224	0.576982	31.0441	0.155885	0.247264	6.98163	0.916365	53.1919	0.0607017	0.145318	2.3551	0.319585	17.3553	0.400592	0.458362	2.9764	0.399461	22.1773	0.287132	0.361752
	TARBP2	NA	NA	NA	NA	1	NA	NA	NA	NA	1	NA	NA	NA	NA	1	NA	NA	NA	NA	1	NA	NA	NA	NA	1
	AGO2	NA	NA	NA	NA	1	NA	NA	NA	NA	1	NA	NA	NA	NA	1	1.65575e-05	0	Inf	0.997351	0.916627	NA	NA	NA	NA	1
	XPO5	1.09851e-07	0	Inf	0.997603	0.425555	1.1011e-07	0	Inf	0.997473	0.401064	3.01522e-07	0	Inf	0.998014	0.670079	2.99852e-07	0	Inf	0.997254	0.555184	2.99698e-07	0	Inf	0.997538	0.596769
	RAN	2.59031	0.34508	19.4439	0.354741	0.418592	2.62774	0.354317	19.4882	0.344638	0.410888	3.55183	0.453379	27.8254	0.22751	0.306509	1.64062	0.221682	12.1419	0.627832	0.652448	2.34245	0.312741	17.5451	0.407368	0.463089
	DROSHA	1.09363e-07	0	Inf	0.996998	0.317654	1.68113	0.230097	12.2826	0.608683	0.636117	1.09112e-07	0	Inf	0.9976	0.424082	1.55983	0.212867	11.4299	0.661749	0.682578	2.07932	0.281291	15.3705	0.473225	0.519455
chol	Mutation count	0.202397	0.0263604	1.55402	0.124519	0.0535416	0.48798	0.112372	2.11908	0.338253	0.293387	4.51516e-09	0	Inf	0.998793	0.109316	0.40231	0.0522531	3.09748	0.381939	0.319456	0.379291	0.0494371	2.90999	0.351071	0.283654
	DDX20	NA	NA	NA	NA	1	NA	NA	NA	NA	1	NA	NA	NA	NA	1	NA	NA	NA	NA	1	NA	NA	NA	NA	1
	DGCR8	1.02507	0.132573	7.92593	0.981071	0.981137	1.21679	0.161091	9.19085	0.849158	0.853352	NA	NA	NA	NA	1	3.83583e-08	0	Inf	0.998377	0.395538	1.39584e-08	0	Inf	0.998612	0.256345
	GEMIN4	NA	NA	NA	NA	1	NA	NA	NA	NA	1	NA	NA	NA	NA	1	NA	NA	NA	NA	1	NA	NA	NA	NA	1
	DICER1	1.33181e-08	0	Inf	0.998277	0.15334	0.846561	0.112619	6.36364	0.871425	0.86822	1.37335e-08	0	Inf	0.998646	0.265728	1.88032	0.234423	15.0822	0.552237	0.583486	1.3406	0.173546	10.3559	0.778703	0.787295
	PIWIL1	NA	NA	NA	NA	1	NA	NA	NA	NA	1	NA	NA	NA	NA	1	NA	NA	NA	NA	1	NA	NA	NA	NA	1
	AGO1	NA	NA	NA	NA	1	NA	NA	NA	NA	1	NA	NA	NA	NA	1	NA	NA	NA	NA	1	NA	NA	NA	NA	1
	TARBP2	NA	NA	NA	NA	1	NA	NA	NA	NA	1	NA	NA	NA	NA	1	NA	NA	NA	NA	1	NA	NA	NA	NA	1
	AGO2	NA	NA	NA	NA	1	NA	NA	NA	NA	1	NA	NA	NA	NA	1	NA	NA	NA	NA	1	NA	NA	NA	NA	1
	XPO5	4.47929e-09	0	Inf	0.998487	0.0443055	1.30257e-08	0	Inf	0.99775	0.0604909	1.37335e-08	0	Inf	0.998646	0.265728	1.24024e-08	0	Inf	0.998019	0.0940232	1.3469e-08	0	Inf	0.998289	0.157349
	RAN	NA	NA	NA	NA	1	NA	NA	NA	NA	1	NA	NA	NA	NA	1	NA	NA	NA	NA	1	NA	NA	NA	NA	1
	DROSHA	NA	NA	NA	NA	1	NA	NA	NA	NA	1	NA	NA	NA	NA	1	NA	NA	NA	NA	1	NA	NA	NA	NA	1
coad	Mutation count	2.21738	0.51085	9.6247	0.287695	0.337313	2.36531	0.838369	6.67331	0.103775	0.145389	1.29142e-08	0	Inf	0.99858	0.234843	1.96676	0.594588	6.50557	0.267782	0.310206	2.53404	0.757125	8.48122	0.131412	0.179149
	DDX20	1.08815e-07	0	Inf	0.997489	0.402573	1.3103	0.179505	9.56459	0.789877	0.798287	3.93801e-08	0	Inf	0.998739	0.512213	1.9102	0.258588	14.1107	0.52586	0.564266	2.21079	0.297757	16.4147	0.437987	0.489395
	DGCR8	NA	NA	NA	NA	1	30.9887	3.20417	299.703	0.00301953	0.0311453	NA	NA	NA	NA	1	30.9887	3.20417	299.703	0.00301953	0.0311453	30.9887	3.20417	299.703	0.00301953	0.0311453
	GEMIN4	3.01275e-07	0	Inf	0.998061	0.677407	2.99381e-07	0	Inf	0.996398	0.438909	NA	NA	NA	NA	1	2.98714e-07	0	Inf	0.996771	0.487452	1.09885e-07	0	Inf	0.997975	0.500838
	DICER1	1.40431	0.186045	10.6	0.741976	0.753923	0.657213	0.0900845	4.79471	0.678887	0.657718	3.93801e-08	0	Inf	0.998739	0.512213	3.87952e-08	0	Inf	0.997219	0.146685	3.88199e-08	0	Inf	0.997396	0.174167
	PIWIL1	1.08815e-07	0	Inf	0.997489	0.402573	1.08856e-07	0	Inf	0.996345	0.22315	3.93801e-08	0	Inf	0.998739	0.512213	1.08834e-07	0	Inf	0.996924	0.305194	1.08928e-07	0	Inf	0.997138	0.340187
	AGO1	3.89551e-08	0	Inf	0.997887	0.270759	3.90828e-08	0	Inf	0.996967	0.114141	3.80121e-08	0	Inf	0.99839	0.398043	3.91772e-08	0	Inf	0.997492	0.191851	3.92094e-08	0	Inf	0.99766	0.223443
	TARBP2	8.89447	1.14678	68.9856	0.0365273	0.112018	3.56288	0.484744	26.1873	0.211869	0.297737	NA	NA	NA	NA	1	1.10632e-07	0	Inf	0.997815	0.468505	1.1065e-07	0	Inf	0.997951	0.496514
	AGO2	2.1414	0.274073	16.7312	0.467867	0.51216	3.2177	0.763086	13.568	0.111451	0.174373	3.96965e-08	0	Inf	0.998926	0.577718	3.00749	0.697679	12.9644	0.139661	0.200624	4.35623	1.01923	18.6187	0.0470701	0.100859
	XPO5	NA	NA	NA	NA	1	NA	NA	NA	NA	1	NA	NA	NA	NA	1	NA	NA	NA	NA	1	NA	NA	NA	NA	1
	RAN	NA	NA	NA	NA	1	NA	NA	NA	NA	1	NA	NA	NA	NA	1	NA	NA	NA	NA	1	NA	NA	NA	NA	1
	DROSHA	1.81751	0.420429	7.85706	0.423767	0.459438	1.49305	0.459455	4.85181	0.505039	0.528363	1.35711e-08	0	Inf	0.998796	0.320688	1.16884	0.277787	4.91815	0.831478	0.835134	1.49554	0.352233	6.34986	0.585365	0.605773
dlbc	Mutation count	3.81604e-08	0	Inf	0.999389	0.748747	6.31431	0.759441	52.4998	0.0881344	0.169029	3.81604e-08	0	Inf	0.999389	0.748747	5.24737	0.621076	44.3342	0.127881	0.208314	9.43696	0.952165	93.5301	0.0551011	0.118467
	DDX20	NA	NA	NA	NA	1	NA	NA	NA	NA	1	NA	NA	NA	NA	1	NA	NA	NA	NA	1	NA	NA	NA	NA	1
	DGCR8	NA	NA	NA	NA	1	3.8134e-08	0	Inf	0.998281	0.367301	NA	NA	NA	NA	1	3.87247e-08	0	Inf	0.998681	0.491046	3.88476e-08	0	Inf	0.999101	0.639199
	GEMIN4	NA	NA	NA	NA	1	6.31431	0.759441	52.4998	0.0881344	0.169029	NA	NA	NA	NA	1	5.24737	0.621076	44.3342	0.127881	0.208314	9.43696	0.952165	93.5301	0.0551011	0.118467
	DICER1	NA	NA	NA	NA	1	NA	NA	NA	NA	1	NA	NA	NA	NA	1	NA	NA	NA	NA	1	NA	NA	NA	NA	1
	PIWIL1	NA	NA	NA	NA	1	30.05	1.80782	499.495	0.017651	0.0424962	NA	NA	NA	NA	1	2.84602e-07	0	Inf	0.998616	0.763005	NA	NA	NA	NA	1
	AGO1	NA	NA	NA	NA	1	NA	NA	NA	NA	1	NA	NA	NA	NA	1	NA	NA	NA	NA	1	NA	NA	NA	NA	1
	TARBP2	NA	NA	NA	NA	1	NA	NA	NA	NA	1	NA	NA	NA	NA	1	NA	NA	NA	NA	1	NA	NA	NA	NA	1
	AGO2	NA	NA	NA	NA	1	NA	NA	NA	NA	1	NA	NA	NA	NA	1	NA	NA	NA	NA	1	NA	NA	NA	NA	1
	XPO5	NA	NA	NA	NA	1	NA	NA	NA	NA	1	NA	NA	NA	NA	1	NA	NA	NA	NA	1	NA	NA	NA	NA	1
	RAN	NA	NA	NA	NA	1	NA	NA	NA	NA	1	NA	NA	NA	NA	1	NA	NA	NA	NA	1	NA	NA	NA	NA	1
	DROSHA	3.81604e-08	0	Inf	0.999389	0.748747	2.7469	0.337181	22.3781	0.345085	0.404564	3.81604e-08	0	Inf	0.999389	0.748747	2.91745	0.350626	24.2752	0.321945	0.383221	5.65034	0.587276	54.3635	0.133828	0.203098
esca	Mutation count	4.53611e-09	0	Inf	0.999339	0.381462	1.15105	0.668697	1.98135	0.611675	0.616941	0.503392	0.0677921	3.73796	0.502225	0.454926	1.0682	0.58646	1.94566	0.829259	0.830454	1.10044	0.533614	2.26939	0.795494	0.797514
	DDX20	NA	NA	NA	NA	1	1.28386	0.177972	9.26158	0.804255	0.811704	NA	NA	NA	NA	1	1.72924	0.238722	12.5261	0.587749	0.618267	2.36139	0.322593	17.2855	0.397541	0.456217
	DGCR8	NA	NA	NA	NA	1	1.20729	0.167212	8.7168	0.851842	0.85616	NA	NA	NA	NA	1	5.74235	1.76878	18.6425	0.00362408	0.0205093	3.17611	0.428088	23.5644	0.258386	0.337441
	GEMIN4	NA	NA	NA	NA	1	1.38067	0.338354	5.63392	0.653006	0.668778	1.09272e-07	0	Inf	0.99757	0.418399	2.14899	0.52202	8.8467	0.289332	0.343407	3.38371	0.80779	14.1739	0.0953357	0.158071
	DICER1	NA	NA	NA	NA	1	1.51985	0.553286	4.17495	0.416823	0.444618	1.09981e-07	0	Inf	0.997908	0.486918	1.70091	0.52971	5.46164	0.372181	0.408257	1.85278	0.442593	7.75609	0.398571	0.439195
	PIWIL1	NA	NA	NA	NA	1	0.797998	0.196061	3.24797	0.752705	0.74389	1.08849e-07	0	Inf	0.997425	0.390799	0.94085	0.230197	3.84539	0.932354	0.931705	0.663127	0.0912607	4.81848	0.684768	0.664196
	AGO1	NA	NA	NA	NA	1	2.49718	0.344998	18.0753	0.364837	0.429507	NA	NA	NA	NA	1	1.53112	0.211386	11.0903	0.673264	0.693066	2.22355	0.303805	16.2742	0.431366	0.48467
	TARBP2	4.53611e-09	0	Inf	0.999339	0.381462	1.10369e-07	0	Inf	0.996287	0.217611	NA	NA	NA	NA	1	3.00554e-07	0	Inf	0.995147	0.297449	3.00015e-07	0	Inf	0.995896	0.378046
	AGO2	NA	NA	NA	NA	1	5.11647	1.21773	21.4976	0.0258189	0.0727514	4.46603	0.571186	34.9193	0.153804	0.239719	3.65921	0.881199	15.195	0.0741224	0.135779	3.28014	0.441295	24.3813	0.245777	0.326411
	XPO5	NA	NA	NA	NA	1	1.10283e-07	0	Inf	0.996184	0.205078	1.09923e-07	0	Inf	0.997828	0.470234	2.05954	0.283204	14.9775	0.475411	0.522169	3.00205e-07	0	Inf	0.99649	0.451007
	RAN	NA	NA	NA	NA	1	1.81675	0.249947	13.2052	0.555225	0.590123	NA	NA	NA	NA	1	1.46474	0.202533	10.5932	0.70536	0.721672	1.10201e-07	0	Inf	0.997137	0.34164
	DROSHA	NA	NA	NA	NA	1	0.509214	0.124287	2.08629	0.348275	0.29557	1.07385e-07	0	Inf	0.997067	0.326404	3.51372e-08	0	Inf	0.994654	0.00415555	3.49699e-08	0	Inf	0.995503	0.0157895
gbm	Mutation count	1.14534	0.469062	2.79668	0.76575	0.77044	0.946546	0.498359	1.7978	0.866705	0.865639	NA	NA	NA	NA	NA	1.01385	0.551868	1.86257	0.964643	0.964715	1.19414	0.630799	2.26057	0.58583	0.595494
	DDX20	0.856036	0.119408	6.13692	0.877082	0.873909	3.07656	0.427804	22.1251	0.264233	0.345014	1	1	1	NaN	1	0.987233	0.138076	7.05863	0.989786	0.989764	1.05078	0.146826	7.52004	0.960656	0.960973
	DGCR8	2.51083	0.347786	18.1268	0.361358	0.42677	2.1336	0.297581	15.2975	0.450851	0.502259	1	1	1	NaN	1	1.71965	0.240035	12.3198	0.589469	0.62016	1.91184	0.266435	13.7186	0.519227	0.559965
	GEMIN4	NA	NA	NA	NA	1	6.20088	0.852896	45.0828	0.0714261	0.162062	1	1	1	NaN	1	8.91186	1.21392	65.4252	0.0315111	0.108747	11.1423	1.50183	82.6668	0.0183887	0.0851399
	DICER1	4.50163e-05	0	Inf	0.996071	0.917523	0.672398	0.166412	2.71686	0.577461	0.551746	1	1	1	NaN	1	1.44838	0.461937	4.54132	0.5252	0.548727	9.28066	2.23384	38.5573	0.00216927	0.0218831
	PIWIL1	0.520867	0.072618	3.73602	0.516439	0.468096	0.938029	0.232688	3.78144	0.928332	0.92758	1	1	1	NaN	1	1.31441	0.325881	5.30156	0.700817	0.712983	1.39069	0.344432	5.61511	0.643257	0.660212
	AGO1	NA	NA	NA	NA	1	NA	NA	NA	NA	1	1	1	1	NaN	1	NA	NA	NA	NA	1	NA	NA	NA	NA	1
	TARBP2	NA	NA	NA	NA	1	0.268308	0.0366098	1.96639	0.195465	0.105747	1	1	1	NaN	1	0.346801	0.0482111	2.49468	0.292837	0.205447	0.367381	0.0510166	2.64559	0.320169	0.23675
	AGO2	NA	NA	NA	NA	1	NA	NA	NA	NA	1	1	1	1	NaN	1	NA	NA	NA	NA	1	NA	NA	NA	NA	1
	XPO5	NA	NA	NA	NA	1	NA	NA	NA	NA	1	1	1	1	NaN	1	NA	NA	NA	NA	1	NA	NA	NA	NA	1
	RAN	NA	NA	NA	NA	1	NA	NA	NA	NA	1	1	1	1	NaN	1	NA	NA	NA	NA	1	NA	NA	NA	NA	1
	DROSHA	2.22807	0.547706	9.06376	0.26312	0.321009	1.98423	0.490789	8.02212	0.336358	0.38679	1	1	1	NaN	1	0.731718	0.181454	2.95068	0.660623	0.643732	0.780297	0.193328	3.14939	0.727481	0.716561
hnsc	Mutation count	1.36456	0.858339	2.16934	0.188798	0.205224	1.30154	0.871957	1.94277	0.197208	0.211406	1.51459	0.521937	4.39514	0.445013	0.466933	1.27727	0.872972	1.86882	0.207549	0.220914	1.39625	0.866542	2.24975	0.170244	0.187033
	DDX20	0.607589	0.084934	4.34649	0.619671	0.588971	0.61939	0.0867505	4.42238	0.632919	0.604173	NA	NA	NA	NA	1	0.544894	0.0763399	3.88931	0.544856	0.501258	0.831923	0.116184	5.95688	0.854632	0.850173
	DGCR8	1.35808	0.432021	4.26922	0.600443	0.617476	1.16901	0.373109	3.66268	0.788705	0.793762	2.7438	0.367997	20.4579	0.324773	0.393628	1.8652	0.766619	4.53806	0.169404	0.211014	1.72225	0.546931	5.42325	0.352945	0.392446
	GEMIN4	2.78535	1.01437	7.64829	0.0468504	0.0852164	3.41608	1.39237	8.38109	0.0073002	0.0240674	1.61499	0.20004	13.0384	0.652844	0.672507	1.344	0.493754	3.65837	0.56281	0.57997	2.03766	0.646609	6.42128	0.224197	0.274676
	DICER1	1.21301	0.448648	3.27959	0.70356	0.711905	1.20263	0.533227	2.71237	0.656583	0.665621	1.68729	0.227379	12.5208	0.608956	0.635827	1.37342	0.646143	2.91928	0.409508	0.431923	1.35325	0.499783	3.66413	0.55169	0.56983
	PIWIL1	0.530051	0.0741087	3.79111	0.527146	0.480504	0.567659	0.140868	2.28752	0.425861	0.380628	3.01223e-07	0	Inf	0.996986	0.517787	0.839309	0.268256	2.626	0.763409	0.75675	0.4627	0.064637	3.31221	0.442835	0.380283
	AGO1	1.13925	0.362544	3.57996	0.823404	0.826936	1.49875	0.616366	3.64435	0.372103	0.401589	NA	NA	NA	NA	1	1.23824	0.509664	3.00834	0.637058	0.648147	2.00864	0.821009	4.91424	0.126534	0.167889
	TARBP2	0.784497	0.109333	5.62899	0.809247	0.801559	0.723658	0.101234	5.17298	0.747227	0.733588	6.15092	0.820887	46.089	0.0770798	0.165845	0.739497	0.10346	5.28566	0.763614	0.751693	1.22219	0.170227	8.77499	0.841879	0.846824
	AGO2	1.54396	0.382042	6.23967	0.542145	0.569004	1.55066	0.495276	4.85499	0.451246	0.481725	3.01609e-07	0	Inf	0.997362	0.571515	1.53131	0.489379	4.7916	0.464081	0.493375	1.58747	0.392275	6.42419	0.517023	0.546523
	XPO5	1.95482	0.483218	7.90808	0.347207	0.396332	1.76749	0.438202	7.12915	0.423459	0.463841	3.01609e-07	0	Inf	0.997362	0.571515	3.02452e-07	0	Inf	0.992318	0.0996728	3.02275e-07	0	Inf	0.993773	0.181988
	RAN	4.36614	0.606655	31.4234	0.143292	0.237136	3.56568	0.49789	25.5359	0.205623	0.294488	NA	NA	NA	NA	1	4.31274	0.599747	31.0126	0.146488	0.240243	6.89449	0.950617	50.0033	0.0561503	0.143913
	DROSHA	3.03129e-07	0	Inf	0.994933	0.277832	3.00751e-07	0	Inf	0.991888	0.0816369	3.78763e-08	0	Inf	0.997515	0.191742	1.26605	0.313847	5.10723	0.740266	0.749536	3.01406e-07	0	Inf	0.993721	0.177997
kich	Mutation count	2.01952	0.25108	16.2437	0.508767	0.54564	2.81314	0.60352	13.1127	0.187846	0.238865	1.38244e-08	0	Inf	0.999277	0.552881	3.19331	0.661668	15.4114	0.148256	0.197636	4.54867	0.879006	23.5385	0.0708878	0.112278
	DDX20	NA	NA	NA	NA	1	NA	NA	NA	NA	1	NA	NA	NA	NA	1	NA	NA	NA	NA	1	NA	NA	NA	NA	1
	DGCR8	1.09177e-07	0	Inf	0.998348	0.582111	1.09398e-07	0	Inf	0.998402	0.594911	NA	NA	NA	NA	1	1.09219e-07	0	Inf	0.998463	0.608778	1.09128e-07	0	Inf	0.998683	0.661004
	GEMIN4	NA	NA	NA	NA	1	NA	NA	NA	NA	1	NA	NA	NA	NA	1	NA	NA	NA	NA	1	NA	NA	NA	NA	1
	DICER1	1.09261e-07	0	Inf	0.998472	0.610894	1.09398e-07	0	Inf	0.998402	0.594911	NA	NA	NA	NA	1	1.09399e-07	0	Inf	0.998733	0.673352	1.09354e-07	0	Inf	0.999013	0.742369
	PIWIL1	NA	NA	NA	NA	1	NA	NA	NA	NA	1	NA	NA	NA	NA	1	NA	NA	NA	NA	1	NA	NA	NA	NA	1
	AGO1	NA	NA	NA	NA	1	NA	NA	NA	NA	1	NA	NA	NA	NA	1	NA	NA	NA	NA	1	NA	NA	NA	NA	1
	TARBP2	19.1442	1.99072	184.103	0.0105842	0.0531149	11.8434	1.38318	101.408	0.0240685	0.0855428	NA	NA	NA	NA	1	7.25759	0.890917	59.1218	0.0640205	0.143717	9.80939	1.1427	84.2076	0.0373817	0.105625
	AGO2	1.08873e-07	0	Inf	0.998193	0.547099	3.99174e-08	0	Inf	0.998679	0.493984	1.38244e-08	0	Inf	0.999277	0.552881	4.00123e-08	0	Inf	0.998821	0.541754	3.99527e-08	0	Inf	0.998937	0.582227
	XPO5	NA	NA	NA	NA	1	NA	NA	NA	NA	1	NA	NA	NA	NA	1	NA	NA	NA	NA	1	NA	NA	NA	NA	1
	RAN	NA	NA	NA	NA	1	NA	NA	NA	NA	1	NA	NA	NA	NA	1	NA	NA	NA	NA	1	NA	NA	NA	NA	1
	DROSHA	NA	NA	NA	NA	1	5.5014	0.692844	43.6829	0.106778	0.192481	NA	NA	NA	NA	1	6.0057	0.748092	48.214	0.0916285	0.175756	7.66623	0.918347	63.9966	0.0599327	0.136886
kirc	Mutation count	1.54023	0.826655	2.86979	0.173706	0.198957	1.67896	0.948346	2.97244	0.0754062	0.0971073	3.1218	0.673943	14.4606	0.145543	0.198875	3.01309e-07	0	Inf	0.993198	0.144482	1.51863	0.764553	3.01647	0.232773	0.259244
	DDX20	3.88973	1.231	12.2909	0.0206676	0.0564906	3.70487	1.17715	11.6604	0.0251706	0.0638161	1.09401e-07	0	Inf	0.998251	0.560514	1.37099	0.339372	5.53853	0.657805	0.673464	2.16243	0.532206	8.78624	0.280946	0.337102
	DGCR8	1.64449	0.228952	11.8119	0.620969	0.647379	2.30864	0.322181	16.543	0.405018	0.463854	NA	NA	NA	NA	1	1.59337	0.222435	11.4137	0.642849	0.666576	2.29612	0.319195	16.5171	0.408999	0.466942
	GEMIN4	3.0155e-07	0	Inf	0.993855	0.187517	3.02313e-07	0	Inf	0.993769	0.181716	1.09814e-07	0	Inf	0.998515	0.621437	3.0227e-07	0	Inf	0.993437	0.159484	3.02431e-07	0	Inf	0.994764	0.26181
	DICER1	2.15945	0.300692	15.5083	0.44407	0.496466	2.60696	0.643639	10.5591	0.179407	0.244748	36.8204	3.33828	406.119	0.00323836	0.0274851	1.01694	0.142189	7.2732	0.986647	0.986683	1.46213	0.203686	10.4957	0.705612	0.722055
	PIWIL1	1.43561	0.198357	10.3903	0.720295	0.735062	1.44304	0.199884	10.4179	0.71613	0.731368	NA	NA	NA	NA	1	1.24971	0.17441	8.95459	0.824425	0.830509	2.16954	0.30162	15.6054	0.441681	0.49437
	AGO1	1.09334e-07	0	Inf	0.994156	0.0517185	1.09477e-07	0	Inf	0.99361	0.0334522	1.0894e-07	0	Inf	0.998086	0.523691	0.463305	0.0647627	3.31443	0.44346	0.380932	1.09687e-07	0	Inf	0.995001	0.0964088
	TARBP2	1.12923	0.157271	8.108	0.903822	0.905681	1.06442	0.148611	7.62387	0.950443	0.950944	NA	NA	NA	NA	1	1.35788	0.1894	9.7352	0.760827	0.771897	1.99535	0.27708	14.3693	0.492829	0.537411
	AGO2	0.769736	0.107371	5.51821	0.794551	0.785611	1.42901	0.353477	5.77711	0.616462	0.635836	NA	NA	NA	NA	1	0.791638	0.110648	5.6638	0.815973	0.808788	1.1771	0.163872	8.45516	0.871241	0.874543
	XPO5	0.837769	0.116877	6.00509	0.86018	0.856064	0.794243	0.111008	5.68267	0.818519	0.811533	5.40876	0.686164	42.6352	0.109062	0.195462	2.99098e-07	0	Inf	0.991705	0.0745586	2.99811e-07	0	Inf	0.993501	0.162636
	RAN	5.54538	0.767777	40.0523	0.089505	0.182789	6.51797	0.903255	47.0342	0.0630192	0.152802	NA	NA	NA	NA	1	3.7844	0.527385	27.1561	0.185626	0.276474	5.35585	0.742799	38.6176	0.0959177	0.189779
	DROSHA	72.1532	8.42939	617.61	9.38663e-05	0.0113934	87.7564	10.2524	751.16	4.41413e-05	0.00917436	NA	NA	NA	NA	1	36.1208	4.69669	277.794	0.000568686	0.0232126	105.344	11.7742	942.512	3.10632e-05	0.00767958
kirp	Mutation count	0.736821	0.228734	2.37353	0.608853	0.59253	0.772603	0.240544	2.48152	0.664766	0.652534	1.28468e-08	0	Inf	0.997383	0.0283504	1.32674e-08	0	Inf	0.996843	0.00877771	1.33556e-08	0	Inf	0.997505	0.0387023
	DDX20	1.08514e-07	0	Inf	0.996038	0.186249	1.08913e-07	0	Inf	0.996032	0.186018	3.90284e-08	0	Inf	0.997794	0.250447	1.0835e-07	0	Inf	0.996258	0.211723	1.09514e-07	0	Inf	0.997303	0.369436
	DGCR8	3.03223e-07	0	Inf	0.997141	0.540331	3.0348e-07	0	Inf	0.99705	0.527694	3.02224e-07	0	Inf	0.997628	0.611183	8.25145e-07	0	Inf	0.996651	0.641284	3.03514e-07	0	Inf	0.997908	0.654191
	GEMIN4	3.17494	0.435523	23.1451	0.254346	0.335409	2.94534	0.405327	21.4026	0.285736	0.36251	8.23612e-07	0	Inf	0.997382	0.715576	3.00752e-07	0	Inf	0.996192	0.413672	3.01051e-07	0	Inf	0.996854	0.499574
	DICER1	3.01913e-07	0	Inf	0.996758	0.486988	3.02067e-07	0	Inf	0.996464	0.448342	3.02646e-07	0	Inf	0.997851	0.645213	8.21694e-07	0	Inf	0.996245	0.600929	3.02128e-07	0	Inf	0.997632	0.611725
	PIWIL1	NA	NA	NA	NA	1	NA	NA	NA	NA	1	NA	NA	NA	NA	1	NA	NA	NA	NA	1	NA	NA	NA	NA	1
	AGO1	NA	NA	NA	NA	1	NA	NA	NA	NA	1	NA	NA	NA	NA	1	NA	NA	NA	NA	1	NA	NA	NA	NA	1
	TARBP2	5.68503	0.770657	41.9377	0.088296	0.179586	4.9137	0.671259	35.9689	0.116997	0.210012	3.02811e-07	0	Inf	0.998032	0.673221	3.01787e-07	0	Inf	0.997301	0.562668	3.01824e-07	0	Inf	0.997447	0.584108
	AGO2	1.08417e-07	0	Inf	0.996496	0.242399	1.09808e-07	0	Inf	0.996744	0.278981	1.06754e-07	0	Inf	0.997107	0.332368	1.07994e-07	0	Inf	0.996658	0.264327	1.10526e-07	0	Inf	0.997768	0.458837
	XPO5	1.40712	0.193354	10.2403	0.735908	0.749035	2.14233	0.294498	15.5844	0.451738	0.502176	1.09832e-07	0	Inf	0.997833	0.47131	1.08828e-07	0	Inf	0.996488	0.241729	1.0989e-07	0	Inf	0.997392	0.386035
	RAN	3.01288e-07	0	Inf	0.995984	0.388922	3.01651e-07	0	Inf	0.995882	0.377141	1.10042e-07	0	Inf	0.997816	0.46805	3.01764e-07	0	Inf	0.996777	0.489454	3.01783e-07	0	Inf	0.99711	0.535434
	DROSHA	3.00228e-07	0	Inf	0.995688	0.354444	3.00419e-07	0	Inf	0.995475	0.331277	1.097e-07	0	Inf	0.997818	0.468112	3.01051e-07	0	Inf	0.996736	0.483635	3.00793e-07	0	Inf	0.996969	0.51526
laml	Mutation count	NA	NA	NA	NA	NA	NA	NA	NA	NA	NA	NA	NA	NA	NA	NA	1.44683	0.356151	5.87758	0.605534	0.62577	NA	NA	NA	NA	NA
	DDX20	NA	NA	NA	NA	1	NA	NA	NA	NA	NA	NA	NA	NA	NA	NA	NA	NA	NA	NA	1	NA	NA	NA	NA	NA
	DGCR8	NA	NA	NA	NA	1	NA	NA	NA	NA	NA	NA	NA	NA	NA	NA	NA	NA	NA	NA	1	NA	NA	NA	NA	NA
	GEMIN4	NA	NA	NA	NA	1	NA	NA	NA	NA	NA	NA	NA	NA	NA	NA	0.762223	0.1061	5.47582	0.787254	0.777697	NA	NA	NA	NA	NA
	DICER1	NA	NA	NA	NA	1	NA	NA	NA	NA	NA	NA	NA	NA	NA	NA	NA	NA	NA	NA	1	NA	NA	NA	NA	NA
	PIWIL1	NA	NA	NA	NA	1	NA	NA	NA	NA	NA	NA	NA	NA	NA	NA	NA	NA	NA	NA	1	NA	NA	NA	NA	NA
	AGO1	NA	NA	NA	NA	1	NA	NA	NA	NA	NA	NA	NA	NA	NA	NA	NA	NA	NA	NA	1	NA	NA	NA	NA	NA
	TARBP2	NA	NA	NA	NA	1	NA	NA	NA	NA	NA	NA	NA	NA	NA	NA	NA	NA	NA	NA	1	NA	NA	NA	NA	NA
	AGO2	NA	NA	NA	NA	1	NA	NA	NA	NA	NA	NA	NA	NA	NA	NA	NA	NA	NA	NA	1	NA	NA	NA	NA	NA
	XPO5	NA	NA	NA	NA	1	NA	NA	NA	NA	NA	NA	NA	NA	NA	NA	NA	NA	NA	NA	1	NA	NA	NA	NA	NA
	RAN	NA	NA	NA	NA	1	NA	NA	NA	NA	NA	NA	NA	NA	NA	NA	NA	NA	NA	NA	1	NA	NA	NA	NA	NA
	DROSHA	NA	NA	NA	NA	1	NA	NA	NA	NA	NA	NA	NA	NA	NA	NA	12.5093	1.64898	94.8956	0.0145356	0.0756481	NA	NA	NA	NA	NA
lgg	Mutation count	3.02164e-07	0	Inf	0.995991	0.39006	3.02344e-07	0	Inf	0.995601	0.345788	1.09287e-07	0	Inf	0.998847	0.701056	8.22825e-07	0	Inf	0.995986	0.576214	8.22556e-07	0	Inf	0.996005	0.578045
	DDX20	NA	NA	NA	NA	1	NA	NA	NA	NA	1	NA	NA	NA	NA	1	NA	NA	NA	NA	1	NA	NA	NA	NA	1
	DGCR8	NA	NA	NA	NA	1	NA	NA	NA	NA	1	NA	NA	NA	NA	1	NA	NA	NA	NA	1	NA	NA	NA	NA	1
	GEMIN4	NA	NA	NA	NA	1	NA	NA	NA	NA	1	NA	NA	NA	NA	1	NA	NA	NA	NA	1	NA	NA	NA	NA	1
	DICER1	NA	NA	NA	NA	1	NA	NA	NA	NA	1	NA	NA	NA	NA	1	NA	NA	NA	NA	1	NA	NA	NA	NA	1
	PIWIL1	NA	NA	NA	NA	1	NA	NA	NA	NA	1	NA	NA	NA	NA	1	NA	NA	NA	NA	1	NA	NA	NA	NA	1
	AGO1	2.24365e-06	0	Inf	0.995367	0.673763	2.24494e-06	0	Inf	0.9946	0.623736	NA	NA	NA	NA	1	2.24565e-06	0	Inf	0.997007	0.785698	2.24534e-06	0	Inf	0.996976	0.783512
	TARBP2	NA	NA	NA	NA	1	NA	NA	NA	NA	1	NA	NA	NA	NA	1	NA	NA	NA	NA	1	NA	NA	NA	NA	1
	AGO2	NA	NA	NA	NA	1	NA	NA	NA	NA	1	NA	NA	NA	NA	1	NA	NA	NA	NA	1	NA	NA	NA	NA	1
	XPO5	NA	NA	NA	NA	1	NA	NA	NA	NA	1	NA	NA	NA	NA	1	NA	NA	NA	NA	1	NA	NA	NA	NA	1
	RAN	NA	NA	NA	NA	1	NA	NA	NA	NA	1	NA	NA	NA	NA	1	NA	NA	NA	NA	1	NA	NA	NA	NA	1
	DROSHA	8.23969e-07	0	Inf	0.99462	0.453983	8.24571e-07	0	Inf	0.994219	0.42113	1.09287e-07	0	Inf	0.998847	0.701056	8.25151e-07	0	Inf	0.996492	0.625539	8.25001e-07	0	Inf	0.996526	0.628866
lihc	Mutation count	1.48189	0.871489	2.51983	0.146467	0.168504	1.38187	0.813775	2.34657	0.231229	0.252032	1.25583	0.694944	2.26941	0.450528	0.464598	1.81135	1.03545	3.16866	0.0373364	0.0533027	2.00512	0.99391	4.04514	0.0520277	0.0743767
	DDX20	3.54705	1.12478	11.1858	0.0307244	0.0717612	3.45177	1.09629	10.8682	0.0342547	0.076829	1.8873	0.466559	7.63438	0.373054	0.419163	2.28128	0.561946	9.26113	0.248616	0.308138	4.05687	0.986405	16.685	0.0522592	0.110865
	DGCR8	1.69359	0.419435	6.83832	0.459392	0.495512	2.0544	0.508853	8.29426	0.311944	0.36528	2.35418	0.581717	9.52729	0.229986	0.291555	2.99141	0.737612	12.1318	0.125048	0.192014	4.96011	1.20963	20.3391	0.0261284	0.0751879
	GEMIN4	0.000122774	0	Inf	0.995449	0.935621	0.00012286	0	Inf	0.995767	0.94013	NA	NA	NA	NA	1	1.66276e-05	0	Inf	0.995346	0.854257	NA	NA	NA	NA	1
	DICER1	0.431846	0.107055	1.74201	0.238007	0.172549	0.431843	0.107102	1.74122	0.237852	0.172296	0.228289	0.0319281	1.63229	0.141085	0.0536081	0.418816	0.0584792	2.99947	0.386252	0.313067	0.706854	0.098086	5.09392	0.730625	0.715359
	PIWIL1	1.3087	0.417504	4.10225	0.644416	0.658192	1.29604	0.413691	4.06035	0.656268	0.669205	1.19324	0.295128	4.82443	0.804239	0.809567	0.50658	0.0706924	3.63014	0.498512	0.446728	0.772183	0.107091	5.56784	0.797568	0.788979
	AGO1	2.55864	0.633007	10.3421	0.187402	0.252454	1.56429	0.387564	6.31377	0.529677	0.557937	1.81939	0.449673	7.36131	0.401333	0.444099	2.13455	0.526215	8.65863	0.288549	0.344043	1.83033	0.253174	13.2324	0.549218	0.585203
	TARBP2	12.4936	3.02368	51.6228	0.000485674	0.0117962	10.9675	2.67244	45.0097	0.000885807	0.0152906	12.9404	3.12797	53.5342	0.000409291	0.0109878	1.16098	0.162028	8.3188	0.881899	0.884695	1.84225	0.255476	13.2846	0.544416	0.581206
	AGO2	1.21295	0.30056	4.89503	0.78623	0.792579	1.26622	0.313845	5.10865	0.740148	0.749423	1.44088	0.356328	5.82645	0.608382	0.628514	1.87454	0.462743	7.5936	0.378668	0.424008	3.01925	0.738553	12.3429	0.12402	0.190143
	XPO5	8.82408	1.20574	64.5783	0.0320173	0.109784	2.96051	0.409657	21.395	0.282117	0.359872	3.53673	0.486521	25.71	0.211994	0.298804	11.2724	4.09385	31.0386	2.76702e-06	0.000571609	7.22251	0.987546	52.8225	0.0514606	0.137219
	RAN	3.33522	0.463839	23.9819	0.231413	0.31674	3.25721	0.453568	23.391	0.240406	0.324646	8.25935e-07	0	Inf	0.993929	0.39842	6.09756	0.842887	44.1106	0.0733464	0.164716	16.3685	2.18484	122.63	0.00651619	0.0555738
	DROSHA	NA	NA	NA	NA	1	2.24917e-06	0	Inf	0.995078	0.654904	2.24759e-06	0	Inf	0.995444	0.679007	14.1009	1.90755	104.236	0.00952197	0.0652412	NA	NA	NA	NA	1
luad	Mutation count	2.85067	0.691021	11.7599	0.14739	0.212268	2.75296	0.670657	11.3005	0.159873	0.224828	1.02293	0.417632	2.50552	0.96044	0.960529	0.727725	0.39574	1.33821	0.306491	0.288081	0.675229	0.305889	1.49052	0.331035	0.307432
	DDX20	3.65551	0.502672	26.5834	0.20037	0.28848	3.67112	0.506563	26.6051	0.198113	0.286775	13.7098	1.68614	111.473	0.0143422	0.0707631	3.56916	0.49208	25.8878	0.208197	0.295648	4.83081	0.65951	35.385	0.121081	0.214012
	DGCR8	1.10006e-07	0	Inf	0.995916	0.174688	1.10364e-07	0	Inf	0.995943	0.178018	2.99809e-07	0	Inf	0.9969	0.505475	3.00854e-07	0	Inf	0.995141	0.297057	3.00233e-07	0	Inf	0.995694	0.355151
	GEMIN4	2.73838	0.856815	8.75188	0.089265	0.140581	2.70838	0.851252	8.61709	0.0915565	0.143522	5.42164	1.24249	23.6574	0.0245247	0.067796	3.27267	1.01819	10.519	0.0465663	0.0910025	3.78616	0.909595	15.7597	0.0672893	0.127724
	DICER1	2.03245	0.631816	6.53809	0.234149	0.281781	1.108	0.350013	3.5075	0.861522	0.863669	3.89676e-08	0	Inf	0.997227	0.14838	1.03239	0.326228	3.26714	0.956748	0.956961	0.606461	0.0838357	4.38709	0.620346	0.590419
	PIWIL1	0.914494	0.224637	3.7229	0.90069	0.899275	0.623004	0.153308	2.53173	0.508307	0.474689	2.06898	0.489439	8.7461	0.322897	0.371097	0.272872	0.0379524	1.9619	0.196916	0.104	3.91763e-08	0	Inf	0.996326	0.0558397
	AGO1	0.645958	0.0897679	4.64822	0.664272	0.64053	0.645919	0.0899111	4.64026	0.663964	0.640103	3.96842e-08	0	Inf	0.997698	0.232609	1.07687e-07	0	Inf	0.993967	0.0436948	1.07285e-07	0	Inf	0.995024	0.0958383
	TARBP2	0.570132	0.0780258	4.16594	0.579762	0.543937	0.587328	0.0801169	4.30564	0.600565	0.568204	1.37825	0.179732	10.5689	0.757575	0.768046	1.0857e-07	0	Inf	0.995271	0.114699	1.07805e-07	0	Inf	0.996114	0.194089
	AGO2	3.0497	1.10441	8.42143	0.0314299	0.0646356	2.57238	1.03974	6.36423	0.0409265	0.0730383	8.1847e-07	0	Inf	0.997734	0.752016	1.17114	0.369517	3.7118	0.788375	0.793303	1.32549	0.32267	5.44495	0.695883	0.707997
	XPO5	NA	NA	NA	NA	1	NA	NA	NA	NA	1	NA	NA	NA	NA	1	NA	NA	NA	NA	1	NA	NA	NA	NA	1
	RAN	NA	NA	NA	NA	1	NA	NA	NA	NA	1	NA	NA	NA	NA	1	NA	NA	NA	NA	1	NA	NA	NA	NA	1
	DROSHA	3.90145e-08	0	Inf	0.995377	0.0159944	0.2333	0.0325042	1.67452	0.14781	0.0597371	3.73372e-08	0	Inf	0.996441	0.060386	0.589918	0.145017	2.39974	0.46099	0.421474	0.424696	0.0587011	3.07263	0.396338	0.326654
lusc	Mutation count	3.7503e-08	0	Inf	0.996556	0.069712	3.79739e-08	0	Inf	0.996061	0.03863	1.36535e-08	0	Inf	0.998095	0.116851	0.50623	0.122256	2.09616	0.347704	0.295997	3.77274e-08	0	Inf	0.996796	0.091982
	DDX20	NA	NA	NA	NA	1	NA	NA	NA	NA	1	NA	NA	NA	NA	1	NA	NA	NA	NA	1	NA	NA	NA	NA	1
	DGCR8	1.07091e-07	0	Inf	0.996092	0.190672	0.956509	0.131561	6.95423	0.964959	0.964711	3.96151e-08	0	Inf	0.998215	0.354273	1.19604	0.293012	4.88213	0.803011	0.808302	1.64566	0.222402	12.1771	0.625672	0.650551
	GEMIN4	NA	NA	NA	NA	1	1.09352e-07	0	Inf	0.996723	0.275322	1.08142e-07	0	Inf	0.997388	0.383168	1.31772	0.182489	9.51504	0.784445	0.793415	1.10077e-07	0	Inf	0.997575	0.420422
	DICER1	1.94922	0.761779	4.98761	0.163821	0.19983	2.19403	0.86429	5.56962	0.0983072	0.134697	1.66225	0.382936	7.21552	0.497488	0.525334	1.63991	0.75479	3.56298	0.211519	0.242618	1.75525	0.532145	5.78956	0.355509	0.390905
	PIWIL1	0.569266	0.0779355	4.1581	0.578667	0.54277	0.403325	0.0555461	2.92858	0.369358	0.295512	1.36178e-08	0	Inf	0.998073	0.112299	0.768667	0.242413	2.43737	0.654991	0.641522	0.629114	0.0856396	4.62151	0.648753	0.623824
	AGO1	1.09884e-07	0	Inf	0.997161	0.345265	1.08615e-07	0	Inf	0.996306	0.218002	1.09465e-07	0	Inf	0.997949	0.494994	0.848508	0.117564	6.12404	0.870596	0.867115	1.08446e-07	0	Inf	0.996925	0.304875
	TARBP2	0.757658	0.101672	5.64604	0.786529	0.777468	0.985014	0.133606	7.26202	0.988181	0.988153	3.84494e-08	0	Inf	0.998001	0.295662	0.457464	0.0609079	3.43589	0.447139	0.39037	1.50416	0.200875	11.2632	0.691059	0.708157
	AGO2	3.2343	0.437678	23.9004	0.250034	0.330567	3.78791	0.515265	27.8464	0.190704	0.278892	6.57949	0.840072	51.531	0.0728107	0.157195	3.01373e-07	0	Inf	0.995288	0.312131	3.00604e-07	0	Inf	0.996977	0.516417
	XPO5	NA	NA	NA	NA	1	NA	NA	NA	NA	1	NA	NA	NA	NA	1	NA	NA	NA	NA	1	NA	NA	NA	NA	1
	RAN	NA	NA	NA	NA	1	NA	NA	NA	NA	1	NA	NA	NA	NA	1	NA	NA	NA	NA	1	NA	NA	NA	NA	1
	DROSHA	0.505	0.121564	2.09787	0.347084	0.29645	0.587599	0.182218	1.89484	0.373428	0.3358	0.415321	0.0553774	3.11484	0.392688	0.327928	0.834124	0.382965	1.81678	0.647912	0.639705	0.684459	0.162518	2.88267	0.605298	0.585088
meso	Mutation count	NA	NA	NA	NA	NA	1.55642	0.483213	5.01319	0.458525	0.486479	3.66134e-08	0	Inf	0.998953	0.578724	NA	NA	NA	NA	NA	0.730185	0.175345	3.0407	0.665712	0.650579
	DDX20	NA	NA	NA	NA	NA	NA	NA	NA	NA	1	NA	NA	NA	NA	1	NA	NA	NA	NA	NA	NA	NA	NA	NA	1
	DGCR8	NA	NA	NA	NA	NA	13.1594	1.58416	109.314	0.0170386	0.0748973	NA	NA	NA	NA	1	NA	NA	NA	NA	NA	1.14694	0.156327	8.41497	0.892742	0.894976
	GEMIN4	NA	NA	NA	NA	NA	NA	NA	NA	NA	1	NA	NA	NA	NA	1	NA	NA	NA	NA	NA	NA	NA	NA	NA	1
	DICER1	NA	NA	NA	NA	NA	NA	NA	NA	NA	1	NA	NA	NA	NA	1	NA	NA	NA	NA	NA	NA	NA	NA	NA	1
	PIWIL1	NA	NA	NA	NA	NA	NA	NA	NA	NA	1	NA	NA	NA	NA	1	NA	NA	NA	NA	NA	NA	NA	NA	NA	1
	AGO1	NA	NA	NA	NA	NA	2.99405e-07	0	Inf	0.996848	0.498171	3.66134e-08	0	Inf	0.998953	0.578724	NA	NA	NA	NA	NA	2.97892e-07	0	Inf	0.997452	0.583492
	TARBP2	NA	NA	NA	NA	NA	NA	NA	NA	NA	1	NA	NA	NA	NA	1	NA	NA	NA	NA	NA	NA	NA	NA	NA	1
	AGO2	NA	NA	NA	NA	NA	NA	NA	NA	NA	1	NA	NA	NA	NA	1	NA	NA	NA	NA	NA	NA	NA	NA	NA	1
	XPO5	NA	NA	NA	NA	NA	6.03521	0.788556	46.1904	0.0834179	0.171022	NA	NA	NA	NA	1	NA	NA	NA	NA	NA	NA	NA	NA	NA	1
	RAN	NA	NA	NA	NA	NA	NA	NA	NA	NA	1	NA	NA	NA	NA	1	NA	NA	NA	NA	NA	NA	NA	NA	NA	1
	DROSHA	NA	NA	NA	NA	NA	0.66671	0.09155	4.8553	0.689015	0.669064	NA	NA	NA	NA	1	NA	NA	NA	NA	NA	0.58555	0.0790162	4.33922	0.600465	0.568824
ov	Mutation count	0.979051	0.482073	1.98837	0.953294	0.953144	1.02517	0.505848	2.07766	0.945005	0.945215	4.874	1.73366	13.7027	0.00267097	0.0139708	1.11902	0.49567	2.52631	0.78664	0.790224	1.29427	0.5726	2.92547	0.535303	0.551111
	DDX20	NA	NA	NA	NA	1	NA	NA	NA	NA	1	NA	NA	NA	NA	1	NA	NA	NA	NA	1	NA	NA	NA	NA	1
	DGCR8	NA	NA	NA	NA	1	NA	NA	NA	NA	1	NA	NA	NA	NA	1	NA	NA	NA	NA	1	NA	NA	NA	NA	1
	GEMIN4	3.04483	0.751179	12.3419	0.118928	0.185901	2.97715	0.735795	12.0461	0.126076	0.193284	3.03778	0.417489	22.1038	0.272501	0.351124	2.55562	0.354124	18.4432	0.352118	0.419044	3.24386	0.4473	23.5247	0.244384	0.327256
	DICER1	7.92108	1.08008	58.0914	0.0417761	0.123977	6.87659	0.945241	50.027	0.0568655	0.144542	NA	NA	NA	NA	1	6.6884	0.919877	48.6311	0.0604557	0.149026	8.98344	1.22352	65.9588	0.0309052	0.107785
	PIWIL1	0.410355	0.0572835	2.93961	0.375273	0.300105	0.444559	0.0621578	3.17953	0.419318	0.352113	NA	NA	NA	NA	1	1.07161e-07	0	Inf	0.993786	0.0375628	1.08163e-07	0	Inf	0.994247	0.0547762
	AGO1	2.37082	0.584768	9.61203	0.226777	0.288452	2.35663	0.58235	9.53673	0.229405	0.29103	4.26733	1.02727	17.7268	0.0458266	0.101778	2.68257	0.662532	10.8616	0.166671	0.232741	3.12105	0.768975	12.6674	0.11129	0.177973
	TARBP2	NA	NA	NA	NA	1	NA	NA	NA	NA	1	NA	NA	NA	NA	1	NA	NA	NA	NA	1	NA	NA	NA	NA	1
	AGO2	7.12292	0.974083	52.0859	0.0531013	0.139342	6.33655	0.872473	46.0207	0.0679847	0.158145	15.8918	2.013	125.46	0.00869992	0.0590607	7.74778	1.0621	56.5183	0.0434469	0.126739	10.5878	1.43441	78.1518	0.0206852	0.0899166
	XPO5	NA	NA	NA	NA	1	NA	NA	NA	NA	1	NA	NA	NA	NA	1	NA	NA	NA	NA	1	NA	NA	NA	NA	1
	RAN	NA	NA	NA	NA	1	NA	NA	NA	NA	1	NA	NA	NA	NA	1	NA	NA	NA	NA	1	NA	NA	NA	NA	1
	DROSHA	0.247367	0.0346245	1.76725	0.163809	0.0721816	0.263515	0.0369145	1.8811	0.183556	0.0897415	NA	NA	NA	NA	1	0.547246	0.0766329	3.90796	0.54781	0.504788	0.593072	0.0829917	4.23819	0.602588	0.569069
paad	Mutation count	0.642079	0.2218	1.85873	0.413966	0.387703	0.466992	0.166958	1.30621	0.146796	0.105879	3.0013	0.388114	23.2091	0.292301	0.363265	0.842022	0.348974	2.03167	0.702002	0.695878	0.195593	0.026837	1.42552	0.107371	0.0325745
	DDX20	1.10452	0.152487	8.00039	0.921616	0.92284	1.29634	0.179725	9.35035	0.796827	0.804837	3.0013	0.388114	23.2091	0.292301	0.363265	1.4213	0.196658	10.2722	0.727546	0.741609	1.64991	0.227324	11.975	0.62051	0.646643
	DGCR8	1.99374	0.48527	8.19133	0.338531	0.387381	2.17215	0.531629	8.87503	0.280064	0.335801	3.0013	0.388114	23.2091	0.292301	0.363265	2.24268	0.547808	9.18131	0.261397	0.318861	1.64991	0.227324	11.975	0.62051	0.646643
	GEMIN4	1.10452	0.152487	8.00039	0.921616	0.92284	1.29634	0.179725	9.35035	0.796827	0.804837	3.0013	0.388114	23.2091	0.292301	0.363265	1.4213	0.196658	10.2722	0.727546	0.741609	1.64991	0.227324	11.975	0.62051	0.646643
	DICER1	1.10452	0.152487	8.00039	0.921616	0.92284	0.65909	0.0914023	4.75262	0.679169	0.657557	1.66114	0.215509	12.8041	0.626219	0.649749	1.69951	0.41513	6.9577	0.460843	0.495936	0.989356	0.136567	7.16735	0.991549	0.991535
	PIWIL1	0.330875	0.0424796	2.57719	0.29095	0.214305	0.444305	0.0599486	3.29294	0.42731	0.366063	0.752132	0.0913978	6.18945	0.791103	0.78364	0.493734	0.0652589	3.73547	0.494257	0.446348	1.0276e-07	0	Inf	0.995137	0.0997971
	AGO1	NA	NA	NA	NA	1	NA	NA	NA	NA	1	NA	NA	NA	NA	1	NA	NA	NA	NA	1	NA	NA	NA	NA	1
	TARBP2	NA	NA	NA	NA	1	NA	NA	NA	NA	1	NA	NA	NA	NA	1	NA	NA	NA	NA	1	NA	NA	NA	NA	1
	AGO2	NA	NA	NA	NA	1	NA	NA	NA	NA	1	NA	NA	NA	NA	1	NA	NA	NA	NA	1	NA	NA	NA	NA	1
	XPO5	0.445685	0.0599215	3.31492	0.429895	0.369625	0.227952	0.0311273	1.66934	0.145521	0.0612752	3.81012e-08	0	Inf	0.99773	0.233687	0.511219	0.118434	2.20667	0.368537	0.322648	3.75007e-08	0	Inf	0.995844	0.0285925
	RAN	NA	NA	NA	NA	1	NA	NA	NA	NA	1	NA	NA	NA	NA	1	NA	NA	NA	NA	1	NA	NA	NA	NA	1
	DROSHA	NA	NA	NA	NA	1	NA	NA	NA	NA	1	NA	NA	NA	NA	1	NA	NA	NA	NA	1	NA	NA	NA	NA	1
pcpg	Mutation count	NA	NA	NA	NA	NA	NA	NA	NA	NA	NA	NA	NA	NA	NA	NA	NA	NA	NA	NA	NA	NA	NA	NA	NA	NA
	DDX20	NA	NA	NA	NA	NA	NA	NA	NA	NA	1	NA	NA	NA	NA	1	NA	NA	NA	NA	NA	NA	NA	NA	NA	1
	DGCR8	NA	NA	NA	NA	NA	NA	NA	NA	NA	1	NA	NA	NA	NA	1	NA	NA	NA	NA	NA	NA	NA	NA	NA	1
	GEMIN4	NA	NA	NA	NA	NA	NA	NA	NA	NA	1	NA	NA	NA	NA	1	NA	NA	NA	NA	NA	NA	NA	NA	NA	1
	DICER1	NA	NA	NA	NA	NA	NA	NA	NA	NA	1	NA	NA	NA	NA	1	NA	NA	NA	NA	NA	NA	NA	NA	NA	1
	PIWIL1	NA	NA	NA	NA	NA	NA	NA	NA	NA	1	NA	NA	NA	NA	1	NA	NA	NA	NA	NA	NA	NA	NA	NA	1
	AGO1	NA	NA	NA	NA	NA	NA	NA	NA	NA	1	NA	NA	NA	NA	1	NA	NA	NA	NA	NA	NA	NA	NA	NA	1
	TARBP2	NA	NA	NA	NA	NA	NA	NA	NA	NA	1	NA	NA	NA	NA	1	NA	NA	NA	NA	NA	NA	NA	NA	NA	1
	AGO2	NA	NA	NA	NA	NA	1.10179e-07	0	Inf	0.998088	0.525306	1.10302e-07	0	Inf	0.999193	0.788618	NA	NA	NA	NA	NA	3.02129e-07	0	Inf	0.998731	0.785568
	XPO5	NA	NA	NA	NA	NA	NA	NA	NA	NA	1	NA	NA	NA	NA	1	NA	NA	NA	NA	NA	NA	NA	NA	NA	1
	RAN	NA	NA	NA	NA	NA	NA	NA	NA	NA	1	NA	NA	NA	NA	1	NA	NA	NA	NA	NA	NA	NA	NA	NA	1
	DROSHA	NA	NA	NA	NA	NA	NA	NA	NA	NA	1	NA	NA	NA	NA	1	NA	NA	NA	NA	NA	NA	NA	NA	NA	1
prad	Mutation count	1.36671	0.554229	3.37025	0.497524	0.516841	1.35118	0.548283	3.32983	0.513085	0.531375	0.840353	0.114435	6.17115	0.86424	0.860518	3.87152e-08	0	Inf	0.99846	0.421344	3.86919e-08	0	Inf	0.998917	0.571566
	DDX20	NA	NA	NA	NA	1	NA	NA	NA	NA	1	NA	NA	NA	NA	1	NA	NA	NA	NA	1	NA	NA	NA	NA	1
	DGCR8	2.62848	0.365127	18.9219	0.337269	0.406755	2.39144	0.33257	17.1964	0.386368	0.448006	3.0048e-07	0	Inf	0.996558	0.45986	3.0269e-07	0	Inf	0.998685	0.778048	3.02692e-07	0	Inf	0.999067	0.841593
	GEMIN4	3.31341	0.459869	23.8735	0.234446	0.319201	3.05777	0.424868	22.0067	0.26703	0.347344	3.0132e-07	0	Inf	0.996947	0.512463	8.23109e-07	0	Inf	0.998207	0.802903	8.23712e-07	0	Inf	0.998918	0.880266
	DICER1	3.71447	0.515062	26.7876	0.192991	0.28264	3.40224	0.472279	24.5094	0.224234	0.310328	NA	NA	NA	NA	1	8.26105e-07	0	Inf	0.998494	0.834082	8.25219e-07	0	Inf	0.998882	0.876403
	PIWIL1	1.47928	0.363222	6.02459	0.58473	0.606881	1.36622	0.335818	5.55821	0.662946	0.67796	1.93547	0.263085	14.2389	0.516631	0.55658	1.09556e-07	0	Inf	0.998658	0.655137	1.09526e-07	0	Inf	0.999048	0.751545
	AGO1	12.035	1.64857	87.8585	0.0141732	0.077435	10.8763	1.49408	79.1756	0.0184532	0.0866245	3.03172e-07	0	Inf	0.997711	0.624007	8.27316e-07	0	Inf	0.998732	0.860022	2.2497e-06	0	Inf	0.998828	0.915238
	TARBP2	8.27739e-07	0	Inf	0.995968	0.575153	8.27746e-07	0	Inf	0.995735	0.55329	8.26739e-07	0	Inf	0.99751	0.729176	8.27316e-07	0	Inf	0.998732	0.860022	2.2497e-06	0	Inf	0.998828	0.915238
	AGO2	2.99043e-07	0	Inf	0.995133	0.295423	3.00848e-07	0	Inf	0.995542	0.338653	3.01861e-07	0	Inf	0.997088	0.532376	3.02434e-07	0	Inf	0.998774	0.792747	3.01636e-07	0	Inf	0.998961	0.823642
	XPO5	1.39492	0.191848	10.1424	0.742289	0.754837	1.57967	0.217559	11.4698	0.651256	0.673582	3.03172e-07	0	Inf	0.997711	0.624007	2.97437e-07	0	Inf	0.998109	0.68386	3.01629e-07	0	Inf	0.998848	0.804875
	RAN	NA	NA	NA	NA	1	NA	NA	NA	NA	1	NA	NA	NA	NA	1	NA	NA	NA	NA	1	NA	NA	NA	NA	1
	DROSHA	9.35726	2.25363	38.8521	0.00207948	0.0214986	8.49499	2.05347	35.143	0.00314563	0.026048	3.02738e-07	0	Inf	0.997378	0.57423	3.0269e-07	0	Inf	0.998685	0.778048	3.02692e-07	0	Inf	0.999067	0.841593
read	Mutation count	1.28992e-08	0	Inf	0.998353	0.168293	1.3065e-08	0	Inf	0.997915	0.0821273	4.00997e-09	0	Inf	0.999531	0.519302	1.31485e-08	0	Inf	0.998515	0.216431	1.31485e-08	0	Inf	0.998515	0.216431
	DDX20	1.07305e-07	0	Inf	0.998567	0.631667	1.07773e-07	0	Inf	0.997984	0.500446	1.37447e-08	0	Inf	0.999563	0.719391	1.08096e-07	0	Inf	0.998704	0.665192	1.08096e-07	0	Inf	0.998704	0.665192
	DGCR8	1.07305e-07	0	Inf	0.998567	0.631667	1.07773e-07	0	Inf	0.997984	0.500446	1.37447e-08	0	Inf	0.999563	0.719391	1.08096e-07	0	Inf	0.998704	0.665192	1.08096e-07	0	Inf	0.998704	0.665192
	GEMIN4	NA	NA	NA	NA	1	NA	NA	NA	NA	1	NA	NA	NA	NA	1	NA	NA	NA	NA	1	NA	NA	NA	NA	1
	DICER1	2.94946e-07	0	Inf	0.998598	0.762289	1.08893e-07	0	Inf	0.998509	0.619152	NA	NA	NA	NA	1	1.09091e-07	0	Inf	0.998973	0.732207	1.09091e-07	0	Inf	0.998973	0.732207
	PIWIL1	3.75738e-08	0	Inf	0.998703	0.494491	3.83328e-08	0	Inf	0.998254	0.360647	1.37447e-08	0	Inf	0.999563	0.719391	3.89406e-08	0	Inf	0.998938	0.579702	3.89406e-08	0	Inf	0.998938	0.579702
	AGO1	1.07305e-07	0	Inf	0.998567	0.631667	1.07773e-07	0	Inf	0.997984	0.500446	1.37447e-08	0	Inf	0.999563	0.719391	1.08096e-07	0	Inf	0.998704	0.665192	1.08096e-07	0	Inf	0.998704	0.665192
	TARBP2	2.94946e-07	0	Inf	0.998598	0.762289	1.08893e-07	0	Inf	0.998509	0.619152	1.37447e-08	0	Inf	0.999563	0.719391	1.09091e-07	0	Inf	0.998973	0.732207	1.09091e-07	0	Inf	0.998973	0.732207
	AGO2	NA	NA	NA	NA	1	NA	NA	NA	NA	1	NA	NA	NA	NA	1	NA	NA	NA	NA	1	NA	NA	NA	NA	1
	XPO5	1.07305e-07	0	Inf	0.998567	0.631667	1.07773e-07	0	Inf	0.997984	0.500446	1.37447e-08	0	Inf	0.999563	0.719391	1.08096e-07	0	Inf	0.998704	0.665192	1.08096e-07	0	Inf	0.998704	0.665192
	RAN	1.33307e-08	0	Inf	0.998545	0.227809	1.3592e-08	0	Inf	0.998243	0.147503	4.52532e-09	0	Inf	0.99961	0.605309	1.34939e-08	0	Inf	0.998699	0.282608	1.34939e-08	0	Inf	0.998699	0.282608
	DROSHA	1.07305e-07	0	Inf	0.998567	0.631667	1.07773e-07	0	Inf	0.997984	0.500446	1.37447e-08	0	Inf	0.999563	0.719391	1.08096e-07	0	Inf	0.998704	0.665192	1.08096e-07	0	Inf	0.998704	0.665192
sarc	Mutation count	1.51433	0.736933	3.11179	0.258787	0.286604	1.36037	0.664926	2.78319	0.399427	0.42015	0.717096	0.175224	2.93467	0.643697	0.625815	1.0339	0.378802	2.82189	0.94812	0.948379	0.93388	0.293565	2.97083	0.907765	0.906802
	DDX20	NA	NA	NA	NA	1	NA	NA	NA	NA	1	NA	NA	NA	NA	1	NA	NA	NA	NA	1	NA	NA	NA	NA	1
	DGCR8	1.5585	0.216648	11.2114	0.659397	0.680994	1.065	0.148672	7.62897	0.95002	0.950529	3.01186e-07	0	Inf	0.995298	0.313054	3.02181e-07	0	Inf	0.995869	0.375806	3.02118e-07	0	Inf	0.996252	0.421714
	GEMIN4	1.24127	0.172911	8.91062	0.829837	0.835546	0.730482	0.10207	5.22783	0.754463	0.741625	NA	NA	NA	NA	1	1.59557	0.22171	11.4827	0.642649	0.666263	3.01614e-07	0	Inf	0.995218	0.305088
	DICER1	2.66243	0.843239	8.40633	0.0950571	0.148087	4.94673	1.53922	15.8977	0.00727458	0.0304131	6.88876	0.924424	51.3348	0.0596628	0.145933	1.03798	0.144343	7.46412	0.970462	0.97064	1.26754	0.175714	9.14359	0.814088	0.820827
	PIWIL1	0.957665	0.133515	6.86907	0.965677	0.965433	1.17784	0.164427	8.43716	0.870574	0.873923	1.10532e-07	0	Inf	0.996648	0.265997	1.64624	0.228454	11.8629	0.620796	0.647124	1.9622	0.271414	14.1858	0.504223	0.546867
	AGO1	NA	NA	NA	NA	1	NA	NA	NA	NA	1	NA	NA	NA	NA	1	NA	NA	NA	NA	1	NA	NA	NA	NA	1
	TARBP2	NA	NA	NA	NA	1	NA	NA	NA	NA	1	NA	NA	NA	NA	1	NA	NA	NA	NA	1	NA	NA	NA	NA	1
	AGO2	NA	NA	NA	NA	1	NA	NA	NA	NA	1	NA	NA	NA	NA	1	NA	NA	NA	NA	1	NA	NA	NA	NA	1
	XPO5	NA	NA	NA	NA	1	NA	NA	NA	NA	1	NA	NA	NA	NA	1	NA	NA	NA	NA	1	NA	NA	NA	NA	1
	RAN	NA	NA	NA	NA	1	NA	NA	NA	NA	1	NA	NA	NA	NA	1	NA	NA	NA	NA	1	NA	NA	NA	NA	1
	DROSHA	1.55401	0.492912	4.89934	0.451772	0.481734	1.22502	0.389728	3.85055	0.728343	0.73652	0.669555	0.0926765	4.8373	0.690936	0.670942	0.705715	0.0981133	5.0761	0.729173	0.713688	0.864414	0.119812	6.23651	0.885096	0.882355
skcm	Mutation count	0.598099	0.281309	1.27163	0.181691	0.147191	0.614542	0.303511	1.24431	0.176157	0.143819	NA	NA	NA	NA	NA	0.734599	0.325257	1.65911	0.45809	0.436006	0.741764	0.497419	1.10614	0.142867	0.131117
	DDX20	0.87819	0.406233	1.89846	0.741229	0.736427	1.2126	0.571346	2.57358	0.615621	0.62602	NA	NA	NA	NA	NA	0.602218	0.221417	1.63793	0.320514	0.281609	0.678564	0.248507	1.85287	0.449281	0.42165
	DGCR8	0.707357	0.225699	2.2169	0.552493	0.529476	0.835721	0.310597	2.24867	0.722319	0.714477	NA	NA	NA	NA	NA	0.602008	0.149066	2.43122	0.476116	0.437769	0.344739	0.048156	2.46791	0.288946	0.200159
	GEMIN4	0.688247	0.170598	2.7766	0.599599	0.57632	1.44937	0.359637	5.84111	0.601749	0.622649	NA	NA	NA	NA	NA	0.95928	0.237425	3.87583	0.953467	0.953152	1.0979	0.271157	4.44532	0.895856	0.897389
	DICER1	1.04603	0.607737	1.8004	0.870973	0.871796	1.01919	0.603749	1.72048	0.943287	0.943443	NA	NA	NA	NA	NA	0.821538	0.433686	1.55625	0.546454	0.534654	0.563585	0.248829	1.27649	0.169215	0.132515
	PIWIL1	0.652049	0.354926	1.19791	0.168185	0.1416	0.57098	0.311785	1.04565	0.0694686	0.0476502	NA	NA	NA	NA	NA	0.640405	0.325409	1.26032	0.196993	0.168035	0.41003	0.166725	1.0084	0.0521673	0.0253758
	AGO1	1.35352	0.665628	2.75231	0.403186	0.424201	0.848075	0.419028	1.71642	0.646879	0.638285	NA	NA	NA	NA	NA	1.04842	0.464014	2.36887	0.909478	0.910132	0.803124	0.297071	2.17122	0.665686	0.654573
	TARBP2	NA	NA	NA	NA	1	NA	NA	NA	NA	1	NA	NA	NA	NA	NA	NA	NA	NA	NA	1	NA	NA	NA	NA	1
	AGO2	1.2031	0.616129	2.34926	0.588134	0.598356	1.36323	0.699523	2.65665	0.362709	0.384953	NA	NA	NA	NA	NA	1.16289	0.514586	2.62796	0.71677	0.722967	1.11175	0.411155	3.00616	0.834654	0.837322
	XPO5	0.973694	0.431773	2.19578	0.94877	0.948556	0.907172	0.403177	2.04119	0.813854	0.811005	NA	NA	NA	NA	NA	1.59305	0.747152	3.39664	0.228046	0.26064	1.59819	0.705149	3.62223	0.261379	0.294754
	RAN	0.726743	0.101626	5.19706	0.750488	0.737211	0.839676	0.117634	5.99365	0.861668	0.857612	NA	NA	NA	NA	NA	1.96692	0.486784	7.94758	0.342378	0.392163	1.11455	0.155609	7.9829	0.91403	0.915524
	DROSHA	1.1528	0.511376	2.59879	0.731695	0.737323	1.21924	0.540879	2.74838	0.632647	0.64294	NA	NA	NA	NA	NA	1.08734	0.403197	2.93235	0.868603	0.870312	1.25759	0.465215	3.39958	0.651467	0.662847
stad	Mutation count	1.26829e-08	0	Inf	0.998072	0.105392	0.537424	0.218987	1.31891	0.175209	0.135417	1.44289	0.669691	3.10878	0.349171	0.368078	0.793832	0.470058	1.34062	0.387825	0.374123	0.609711	0.22239	1.6716	0.336296	0.300134
	DDX20	1.26829e-08	0	Inf	0.998072	0.105392	1.08748e-07	0	Inf	0.994984	0.0944834	3.01193e-07	0	Inf	0.996299	0.427203	1.08854e-07	0	Inf	0.994658	0.0750054	1.09312e-07	0	Inf	0.995863	0.168394
	DGCR8	0.725316	0.0939542	5.59936	0.758102	0.747208	1.21597	0.447494	3.30415	0.701425	0.709769	1.95207	0.469763	8.11172	0.357375	0.403195	1.3691	0.601847	3.11446	0.453769	0.474407	1.18116	0.37134	3.75704	0.777932	0.7833
	GEMIN4	NA	NA	NA	NA	1	0.695951	0.0971383	4.98616	0.718259	0.701377	1.47502	0.20264	10.7367	0.701149	0.717766	1.10123e-07	0	Inf	0.994506	0.0679801	1.10168e-07	0	Inf	0.99576	0.159026
	DICER1	1.2966	0.291541	5.76648	0.732999	0.741013	0.957386	0.351211	2.60979	0.932171	0.93172	1.89928	0.583464	6.18251	0.286759	0.329247	0.834736	0.307517	2.26584	0.722927	0.715341	1.1839	0.42953	3.26315	0.744166	0.750122
	PIWIL1	NA	NA	NA	NA	1	2.85552	0.702342	11.6097	0.142589	0.209103	2.24367e-06	0	Inf	0.996636	0.759872	0.796657	0.111194	5.70771	0.820991	0.814212	3.00319e-07	0	Inf	0.994369	0.226584
	AGO1	1.26846e-08	0	Inf	0.997885	0.0755936	0.195306	0.0272706	1.39873	0.103972	0.028025	0.470206	0.0645371	3.42584	0.456442	0.398746	1.26187	0.51595	3.08618	0.610237	0.622657	0.362504	0.0503738	2.60868	0.313585	0.229162
	TARBP2	NA	NA	NA	NA	1	1.0884e-07	0	Inf	0.994276	0.0564031	1.07339e-07	0	Inf	0.995869	0.166937	0.465329	0.0648867	3.33706	0.446613	0.385025	1.08827e-07	0	Inf	0.995149	0.10591
	AGO2	1.22456	0.274973	5.45347	0.790372	0.795348	0.813024	0.331514	1.99391	0.651095	0.640636	1.69623	0.604714	4.75795	0.315319	0.349233	0.953492	0.444647	2.04465	0.902614	0.901928	0.913352	0.333439	2.50184	0.860067	0.858181
	XPO5	NA	NA	NA	NA	1	NA	NA	NA	NA	1	NA	NA	NA	NA	1	NA	NA	NA	NA	1	NA	NA	NA	NA	1
	RAN	NA	NA	NA	NA	1	1.61587	0.225185	11.5951	0.633178	0.658063	43.4978	5.08181	372.319	0.000573214	0.0199919	0.702312	0.0979014	5.03815	0.725211	0.709188	1.15121	0.159538	8.30705	0.888935	0.891387
	DROSHA	0.499112	0.0655176	3.80223	0.50236	0.457564	0.690087	0.218995	2.17456	0.526455	0.501318	0.9193	0.126253	6.69382	0.933798	0.932908	0.416114	0.102817	1.68407	0.218981	0.153321	0.604735	0.148217	2.46737	0.483257	0.446882
tgct	Mutation count	1.16947	0.280402	4.87749	0.829878	0.833673	1.46886	0.351557	6.13712	0.598175	0.618032	2.36176	0.552126	10.1026	0.246474	0.301248	3.83192e-08	0	Inf	0.99897	0.58957	3.83192e-08	0	Inf	0.99897	0.58957
	DDX20	3.01609e-07	0	Inf	0.997035	0.524843	3.01669e-07	0	Inf	0.996872	0.50226	3.00624e-07	0	Inf	0.997099	0.533436	3.01809e-07	0	Inf	0.998951	0.82195	3.01809e-07	0	Inf	0.998951	0.82195
	DGCR8	NA	NA	NA	NA	1	NA	NA	NA	NA	1	NA	NA	NA	NA	1	NA	NA	NA	NA	1	NA	NA	NA	NA	1
	GEMIN4	1.91566	0.257164	14.27	0.52577	0.563855	13.5217	1.72755	105.836	0.0131115	0.0704657	15.9246	1.95202	129.913	0.00975142	0.0599511	3.01809e-07	0	Inf	0.998951	0.82195	3.01809e-07	0	Inf	0.998951	0.82195
	DICER1	3.01756e-07	0	Inf	0.997206	0.549113	3.01815e-07	0	Inf	0.997035	0.524939	3.00895e-07	0	Inf	0.997321	0.56525	3.02029e-07	0	Inf	0.999165	0.857946	3.02029e-07	0	Inf	0.999165	0.857946
	PIWIL1	NA	NA	NA	NA	1	NA	NA	NA	NA	1	NA	NA	NA	NA	1	NA	NA	NA	NA	1	NA	NA	NA	NA	1
	AGO1	NA	NA	NA	NA	1	NA	NA	NA	NA	1	NA	NA	NA	NA	1	NA	NA	NA	NA	1	NA	NA	NA	NA	1
	TARBP2	NA	NA	NA	NA	1	NA	NA	NA	NA	1	NA	NA	NA	NA	1	NA	NA	NA	NA	1	NA	NA	NA	NA	1
	AGO2	2.21027	0.30046	16.2594	0.435997	0.488261	2.00194	0.2731	14.6751	0.494644	0.538045	2.20221	0.297046	16.3265	0.439895	0.491094	1.09529e-07	0	Inf	0.999041	0.749776	1.09529e-07	0	Inf	0.999041	0.749776
	XPO5	NA	NA	NA	NA	1	NA	NA	NA	NA	1	NA	NA	NA	NA	1	NA	NA	NA	NA	1	NA	NA	NA	NA	1
	RAN	1.10077e-07	0	Inf	0.997476	0.401727	1.10103e-07	0	Inf	0.997386	0.3851	NA	NA	NA	NA	1	3.01809e-07	0	Inf	0.998951	0.82195	3.01809e-07	0	Inf	0.998951	0.82195
	DROSHA	NA	NA	NA	NA	1	NA	NA	NA	NA	1	NA	NA	NA	NA	1	NA	NA	NA	NA	1	NA	NA	NA	NA	1
thca	Mutation count	2.98196	0.407276	21.8331	0.282091	0.358809	2.65834	0.364454	19.3901	0.334859	0.403765	8.90313	1.17432	67.4992	0.0343926	0.110656	1.09605e-07	0	Inf	0.998084	0.52397	1.09599e-07	0	Inf	0.998832	0.697608
	DDX20	NA	NA	NA	NA	1	NA	NA	NA	NA	1	NA	NA	NA	NA	1	NA	NA	NA	NA	1	NA	NA	NA	NA	1
	DGCR8	8.2554e-07	0	Inf	0.997445	0.722277	8.2574e-07	0	Inf	0.997323	0.709638	8.2378e-07	0	Inf	0.998167	0.798607	2.24177e-06	0	Inf	0.998412	0.88523	2.24163e-06	0	Inf	0.998873	0.918389
	GEMIN4	NA	NA	NA	NA	1	NA	NA	NA	NA	1	NA	NA	NA	NA	1	NA	NA	NA	NA	1	NA	NA	NA	NA	1
	DICER1	3.66877	0.49983	26.9289	0.201218	0.288429	3.25654	0.445417	23.8093	0.244752	0.3269	12.205	1.61774	92.0803	0.0152449	0.077551	1.09645e-07	0	Inf	0.998134	0.5349	1.09656e-07	0	Inf	0.998874	0.707893
	PIWIL1	NA	NA	NA	NA	1	NA	NA	NA	NA	1	NA	NA	NA	NA	1	NA	NA	NA	NA	1	NA	NA	NA	NA	1
	AGO1	NA	NA	NA	NA	1	NA	NA	NA	NA	1	NA	NA	NA	NA	1	NA	NA	NA	NA	1	NA	NA	NA	NA	1
	TARBP2	NA	NA	NA	NA	1	NA	NA	NA	NA	1	NA	NA	NA	NA	1	NA	NA	NA	NA	1	NA	NA	NA	NA	1
	AGO2	NA	NA	NA	NA	1	NA	NA	NA	NA	1	NA	NA	NA	NA	1	NA	NA	NA	NA	1	NA	NA	NA	NA	1
	XPO5	NA	NA	NA	NA	1	NA	NA	NA	NA	1	NA	NA	NA	NA	1	NA	NA	NA	NA	1	NA	NA	NA	NA	1
	RAN	NA	NA	NA	NA	1	NA	NA	NA	NA	1	NA	NA	NA	NA	1	NA	NA	NA	NA	1	NA	NA	NA	NA	1
	DROSHA	NA	NA	NA	NA	1	NA	NA	NA	NA	1	NA	NA	NA	NA	1	NA	NA	NA	NA	1	NA	NA	NA	NA	1
thym	Mutation count	NA	NA	NA	NA	NA	NA	NA	NA	NA	NA	NA	NA	NA	NA	NA	NA	NA	NA	NA	NA	NA	NA	NA	NA	NA
	DDX20	NA	NA	NA	NA	1	NA	NA	NA	NA	1	NA	NA	NA	NA	NA	NA	NA	NA	NA	1	NA	NA	NA	NA	1
	DGCR8	NA	NA	NA	NA	1	NA	NA	NA	NA	1	NA	NA	NA	NA	NA	NA	NA	NA	NA	1	NA	NA	NA	NA	1
	GEMIN4	NA	NA	NA	NA	1	NA	NA	NA	NA	1	NA	NA	NA	NA	NA	NA	NA	NA	NA	1	NA	NA	NA	NA	1
	DICER1	NA	NA	NA	NA	1	NA	NA	NA	NA	1	NA	NA	NA	NA	NA	NA	NA	NA	NA	1	NA	NA	NA	NA	1
	PIWIL1	NA	NA	NA	NA	1	NA	NA	NA	NA	1	NA	NA	NA	NA	NA	NA	NA	NA	NA	1	NA	NA	NA	NA	1
	AGO1	NA	NA	NA	NA	1	NA	NA	NA	NA	1	NA	NA	NA	NA	NA	NA	NA	NA	NA	1	NA	NA	NA	NA	1
	TARBP2	NA	NA	NA	NA	1	NA	NA	NA	NA	1	NA	NA	NA	NA	NA	NA	NA	NA	NA	1	NA	NA	NA	NA	1
	AGO2	NA	NA	NA	NA	1	NA	NA	NA	NA	1	NA	NA	NA	NA	NA	NA	NA	NA	NA	1	NA	NA	NA	NA	1
	XPO5	NA	NA	NA	NA	1	NA	NA	NA	NA	1	NA	NA	NA	NA	NA	NA	NA	NA	NA	1	NA	NA	NA	NA	1
	RAN	NA	NA	NA	NA	1	NA	NA	NA	NA	1	NA	NA	NA	NA	NA	NA	NA	NA	NA	1	NA	NA	NA	NA	1
	DROSHA	NA	NA	NA	NA	1	NA	NA	NA	NA	1	NA	NA	NA	NA	NA	NA	NA	NA	NA	1	NA	NA	NA	NA	1
ucec	Mutation count	1.31392e-08	0	Inf	0.996525	0.00382046	1.32795e-08	0	Inf	0.996531	0.00399643	1.31257e-08	0	Inf	0.997487	0.0364264	1.31978e-08	0	Inf	0.997167	0.0185475	1.32725e-08	0	Inf	0.997753	0.0622191
	DDX20	1.08257e-07	0	Inf	0.995497	0.132828	1.08425e-07	0	Inf	0.99546	0.129821	1.08087e-07	0	Inf	0.996686	0.268442	3.77709e-08	0	Inf	0.997368	0.166554	1.0845e-07	0	Inf	0.997094	0.332186
	DGCR8	0.454711	0.0627044	3.29741	0.435607	0.373486	0.45563	0.0629099	3.29994	0.436494	0.374363	0.86112	0.116378	6.3717	0.883584	0.880888	3.40407e-08	0	Inf	0.996279	0.04449	3.83437e-08	0	Inf	0.997332	0.162432
	GEMIN4	1.07832e-07	0	Inf	0.995227	0.11069	1.08047e-07	0	Inf	0.995191	0.108207	1.08919e-07	0	Inf	0.996983	0.314675	1.08543e-07	0	Inf	0.996462	0.237975	1.08476e-07	0	Inf	0.997066	0.327615
	DICER1	0.360394	0.0873932	1.4862	0.158	0.0967243	0.348667	0.0847309	1.43476	0.144343	0.083741	0.339009	0.0458	2.50933	0.289532	0.207717	0.884212	0.269512	2.90091	0.839129	0.836452	0.443544	0.0594748	3.30782	0.427768	0.368132
	PIWIL1	1.33137e-08	0	Inf	0.99662	0.00506714	3.65132e-08	0	Inf	0.994734	0.00517008	1.3333e-08	0	Inf	0.997575	0.0444166	1.33622e-08	0	Inf	0.997275	0.0240029	3.66957e-08	0	Inf	0.99667	0.077444
	AGO1	1.37674	0.189226	10.0167	0.752183	0.763804	1.30723	0.180074	9.48971	0.791093	0.799473	2.58991	0.34768	19.2925	0.352985	0.417528	1.09645e-07	0	Inf	0.997414	0.389693	1.09685e-07	0	Inf	0.99798	0.501722
	TARBP2	3.93241e-08	0	Inf	0.996835	0.09989	1.07398e-07	0	Inf	0.995137	0.103719	3.93265e-08	0	Inf	0.997683	0.228433	1.07501e-07	0	Inf	0.996176	0.200878	3.95212e-08	0	Inf	0.997947	0.286529
	AGO2	0.36943	0.0509671	2.67777	0.324462	0.243076	0.36543	0.0504778	2.6455	0.318899	0.236453	0.744774	0.100734	5.50646	0.772819	0.762467	3.41617e-08	0	Inf	0.996015	0.0315039	3.77539e-08	0	Inf	0.997098	0.12691
	XPO5	0.762765	0.105197	5.53066	0.788765	0.7795	0.751214	0.10374	5.43976	0.777024	0.76667	1.46688	0.198268	10.8527	0.707488	0.723103	1.2662	0.172395	9.29987	0.816546	0.822949	1.92671	0.257774	14.401	0.522813	0.561121
	RAN	3.02432e-07	0	Inf	0.996446	0.446215	3.02594e-07	0	Inf	0.996389	0.43903	NA	NA	NA	NA	1	3.02537e-07	0	Inf	0.997217	0.550859	3.02285e-07	0	Inf	0.99763	0.611416
	DROSHA	0.310036	0.0427153	2.25029	0.246875	0.157052	0.314808	0.0434423	2.28128	0.25271	0.162949	0.601289	0.0812067	4.4522	0.618498	0.589663	0.540412	0.0736018	3.96791	0.545165	0.504116	0.797715	0.106911	5.95213	0.825556	0.819563
ucs	Mutation count	NA	NA	NA	NA	NA	3.92403e-08	0	Inf	0.997262	0.154352	3.81377e-08	0	Inf	0.998403	0.402128	NA	NA	NA	NA	NA	3.96028e-08	0	Inf	0.997875	0.270222
	DDX20	NA	NA	NA	NA	NA	NA	NA	NA	NA	1	NA	NA	NA	NA	1	NA	NA	NA	NA	NA	NA	NA	NA	NA	1
	DGCR8	NA	NA	NA	NA	NA	3.92403e-08	0	Inf	0.997262	0.154352	3.81377e-08	0	Inf	0.998403	0.402128	NA	NA	NA	NA	NA	3.96028e-08	0	Inf	0.997875	0.270222
	GEMIN4	NA	NA	NA	NA	NA	NA	NA	NA	NA	1	NA	NA	NA	NA	1	NA	NA	NA	NA	NA	NA	NA	NA	NA	1
	DICER1	NA	NA	NA	NA	NA	0.683249	0.0933495	5.00088	0.707623	0.690156	3.81377e-08	0	Inf	0.998403	0.402128	NA	NA	NA	NA	NA	1.28993	0.173537	9.58829	0.803553	0.810748
	PIWIL1	NA	NA	NA	NA	NA	3.92403e-08	0	Inf	0.997262	0.154352	3.81377e-08	0	Inf	0.998403	0.402128	NA	NA	NA	NA	NA	3.96028e-08	0	Inf	0.997875	0.270222
	AGO1	NA	NA	NA	NA	NA	NA	NA	NA	NA	1	NA	NA	NA	NA	1	NA	NA	NA	NA	NA	NA	NA	NA	NA	1
	TARBP2	NA	NA	NA	NA	NA	NA	NA	NA	NA	1	NA	NA	NA	NA	1	NA	NA	NA	NA	NA	NA	NA	NA	NA	1
	AGO2	NA	NA	NA	NA	NA	NA	NA	NA	NA	1	NA	NA	NA	NA	1	NA	NA	NA	NA	NA	NA	NA	NA	NA	1
	XPO5	NA	NA	NA	NA	NA	NA	NA	NA	NA	1	NA	NA	NA	NA	1	NA	NA	NA	NA	NA	NA	NA	NA	NA	1
	RAN	NA	NA	NA	NA	NA	NA	NA	NA	NA	1	NA	NA	NA	NA	1	NA	NA	NA	NA	NA	NA	NA	NA	NA	1
	DROSHA	NA	NA	NA	NA	NA	0.725758	0.0991388	5.31301	0.752314	0.739778	2.60147	0.310409	21.8024	0.378083	0.431005	NA	NA	NA	NA	NA	0.575562	0.0780314	4.24537	0.587937	0.554211
uvm	Mutation count	1.0854e-07	0	Inf	0.998089	0.523796	0.83649	0.111884	6.25396	0.861909	0.858165	NA	NA	NA	NA	NA	1.80692	0.225387	14.486	0.577485	0.605636	1.14117	0.151361	8.60372	0.898055	0.899997
	DDX20	NA	NA	NA	NA	1	NA	NA	NA	NA	1	NA	NA	NA	NA	NA	NA	NA	NA	NA	1	NA	NA	NA	NA	1
	DGCR8	NA	NA	NA	NA	1	NA	NA	NA	NA	1	NA	NA	NA	NA	NA	NA	NA	NA	NA	1	NA	NA	NA	NA	1
	GEMIN4	NA	NA	NA	NA	1	NA	NA	NA	NA	1	NA	NA	NA	NA	NA	NA	NA	NA	NA	1	NA	NA	NA	NA	1
	DICER1	NA	NA	NA	NA	1	NA	NA	NA	NA	1	NA	NA	NA	NA	NA	NA	NA	NA	NA	1	NA	NA	NA	NA	1
	PIWIL1	NA	NA	NA	NA	1	NA	NA	NA	NA	1	NA	NA	NA	NA	NA	NA	NA	NA	NA	1	NA	NA	NA	NA	1
	AGO1	NA	NA	NA	NA	1	NA	NA	NA	NA	1	NA	NA	NA	NA	NA	NA	NA	NA	NA	1	NA	NA	NA	NA	1
	TARBP2	NA	NA	NA	NA	1	NA	NA	NA	NA	1	NA	NA	NA	NA	NA	NA	NA	NA	NA	1	NA	NA	NA	NA	1
	AGO2	1.0854e-07	0	Inf	0.998089	0.523796	1.09004e-07	0	Inf	0.997344	0.376282	NA	NA	NA	NA	NA	1.0813e-07	0	Inf	0.9984	0.593048	1.0891e-07	0	Inf	0.997655	0.434454
	XPO5	NA	NA	NA	NA	1	NA	NA	NA	NA	1	NA	NA	NA	NA	NA	NA	NA	NA	NA	1	NA	NA	NA	NA	1
	RAN	NA	NA	NA	NA	1	NA	NA	NA	NA	1	NA	NA	NA	NA	NA	NA	NA	NA	NA	1	NA	NA	NA	NA	1
	DROSHA	NA	NA	NA	NA	1	1.2764	0.166591	9.77955	0.814289	0.8205	NA	NA	NA	NA	NA	2.47197	0.298763	20.4531	0.401234	0.451932	1.78566	0.231754	13.7584	0.577847	0.607476

## Sheet: S32
Table S32: Logistic and cox regression analysis with PCA Index score
	Logisitic regression analysis
	OR	Lower OR	Upper OR	p-value	likelihood p-value
Distant metastasis stage (M1+ vs M0)	1.00225	0.73911	1.35906	0.988482	0.988492
Lymph node stage (N1+ vs N0)	0.936682	0.810776	1.08214	0.374474	0.370669
Disease stage (III/IV vs I/II)	0.956664	0.848441	1.07869	0.469506	0.467113
Disease stage (II/III/IV vs I)	0.907509	0.804127	1.02418	0.115777	0.119858
Disease stage (IV vs I/II/III)	1.01572	0.852862	1.20969	0.861102	0.861844
		Kaplan Meier curve								Cox regression
		Number of samples	Number of risk	Number of event	Number of censor	5-year survival			Log test	HR	HR lower	HR upper	Wald test	Likelihood test
						Mean	Lower mean	Upper mean
Disease-free survival	Low	5722	883	1722	3117	0.572338	0.554731	0.589526
	High	493	78	176	239	0.505884	0.446056	0.562589	0.0177092	1.19487	1.03118	1.38454	0.0178639	0.0207502
Progression-free interval	Low	7264	976	2387	3901	0.535425	0.519521	0.551051
	High	651	77	245	329	0.472987	0.420289	0.523792	0.00498007	1.20117	1.05674	1.36532	0.0050405	0.00622411
Disease-free interval	Low	4082	673	770	2639	0.711976	0.691737	0.731155
	High	46	13	5	28	0.88059	0.735194	0.948791	0.137408	0.548952	0.245869	1.22565	0.143338	0.104714
Overall survival	Low	7118	1258	1900	3960	0.59894	0.58296	0.614524
	High	644	110	193	341	0.567928	0.515898	0.616544	0.152	1.10733	0.963118	1.27314	0.152115	0.157814
Disease-free survival	Low	7608	1349	1510	4749	0.682957	0.667802	0.697586
	High	81	19	12	50	0.778366	0.634969	0.870902	0.180054	0.699127	0.413139	1.18309	0.182351	0.156653

## Sheet: S33
Table S33: Analysis of PCA clusters association with clinical and survival parameters
	Distant metastasis stage (M1+ vs M0)																Disease-free survival
	Distribution - Contingency matrix			Regression analysis					Chi2 p-value - comparisons between clusters								Kaplan Meier curve								Cox regression						Log2 rank p-value - comparisons between clusters
	Number		Chi2 test														Number of samples	Number of risk	Number of event	Number of censor	5-year survival			Log test	HR	HR lower	HR upper	p-value	Wald test	Likelihood test
	M0	M1+		OR	OR lower	OR upper	p-value	Likelihood ratio test		cluster A	cluster B	cluster C	cluster D								Mean	Lower mean	Upper mean									cluster A	cluster B	cluster C	cluster D
clusterA	4305	247							cluster A	1	0.799668	0.207515	1			clusterA	5973	916	1817	3240	0.567475	0.550219	0.584339								cluster A	1	0.536242	0.375554	0.822821
clusterB	52	2		0.670352	0.162437	2.76643	0.580259		cluster B	0.799668	1	0.343695	1			clusterB	56	11	19	26	0.545292	0.371003	0.690115		1.14506	0.744862	1.76028	0.536968			cluster B	0.536242	1	0.964912	0.518254
clusterC	54	6		1.93657	0.825136	4.54508	0.128916		cluster C	0.207515	0.343695	1	0.394223			clusterC	72	12	27	33	0.511046	0.354062	0.647898		1.16692	0.821118	1.65835	0.389313			cluster C	0.375554	0.964912	1	0.476923
clusterD	93	5	0.431127	0.937051	0.377627	2.32521	0.88849	0.50427	cluster D	1	1	0.394223	1			clusterD	114	22	35	57	0.571829	0.443578	0.68093	0.760942	0.966562	0.703836	1.32736	0.833557	0.761435	0.773452	cluster D	0.822821	0.518254	0.476923	1
	Lymph node stage (N1+ vs N0)																Progression-free interval
	Distribution - Contingency matrix			Regression analysis					Chi2 p-value - comparisons between clusters								Kaplan Meier curve								Cox regression						Log2 rank p-value - comparisons between clusters
	Number		Chi2 test														Number of samples	Number of risk	Number of event	Number of censor	5-year survival			Log test	HR	HR lower	HR upper	p-value	Wald test	Likelihood test
	N0	N1+		OR	OR lower	OR upper	p-value	Wald p-value		cluster A	cluster B	cluster C	cluster D								Mean	Lower mean	Upper mean									cluster A	cluster B	cluster C	cluster D
clusterA	2980	1985							cluster A	1	0.107211	0.00980655	0.172894			clusterA	7609	1010	2526	4073	0.530454	0.514905	0.545744								cluster A	1	0.0912638	0.295105	0.543469
clusterB	31	32		1.54969	0.942587	2.54781	0.0841899		cluster B	0.107211	1	0.00237713	0.0331317			clusterB	85	9	32	44	0.464686	0.309986	0.605627		1.34359	0.953148	1.89398	0.0917897			cluster B	0.0912638	1	0.552319	0.101969
clusterC	45	13		0.433697	0.233364	0.806008	0.00824183		cluster C	0.00980655	0.00237713	1	0.237443			clusterC	83	11	31	41	0.512765	0.36777	0.640179		1.19459	0.855829	1.66745	0.296032			cluster C	0.295105	0.552319	1	0.235946
clusterD	66	32	0.00545048	0.727883	0.475394	1.11447	0.143931	0.00418418	cluster D	0.172894	0.0331317	0.237443	1			clusterD	138	23	43	72	0.566609	0.452789	0.66544	0.227602	0.914473	0.685313	1.22026	0.543548	0.229934	0.260364	cluster D	0.543469	0.101969	0.235946	1
	Disease stage (III/IV vs I/II)																Disease-free interval
	Distribution - Contingency matrix			Regression analysis					Chi2 p-value - comparisons between clusters								Kaplan Meier curve								Cox regression						Log2 rank p-value - comparisons between clusters
	Number		Chi2 test														Number of samples	Number of risk	Number of event	Number of censor	5-year survival			Log test	HR	HR lower	HR upper	p-value	Wald test	Likelihood test
	Stage I/II	Stage III/IV		OR	OR lower	OR upper	p-value	Wald p-value		cluster A	cluster B	cluster C	cluster D								Mean	Lower mean	Upper mean									cluster A	cluster B	cluster C	cluster D
clusterA	3574	2385							cluster A	1	0.43106	0.985937	0.308505			clusterA	3986	659	751	2576	0.712079	0.69158	0.731492								cluster A	1	0.614114	0.959965	0.380472
clusterB	44	36		1.22607	0.786871	1.91042	0.367743		cluster B	0.43106	1	0.711956	0.203203			clusterB	38	7	7	24	0.763572	0.553894	0.884117		1.19557	0.595792	2.39914	0.615206			cluster B	0.614114	1	0.853032	0.412676
clusterC	45	31		1.03232	0.651427	1.63593	0.892278		cluster C	0.985937	0.711956	1	0.50589			clusterC	41	5	7	29	0.797021	0.619514	0.898079		1.01804	0.507329	2.04285	0.959878			cluster C	0.959965	0.853032	1	0.574253
clusterD	78	42	0.551015	0.806902	0.552538	1.17836	0.266792	0.548991	cluster D	0.308505	0.203203	0.50589	1			clusterD	63	15	10	38	0.775883	0.60816	0.878555	0.794408	0.767839	0.42344	1.39235	0.384319	0.795712	0.782281	cluster D	0.380472	0.412676	0.574253	1
	Disease stage (II/III/IV vs I)																Overall survival
	Distribution - Contingency matrix			Regression analysis					Chi2 p-value - comparisons between clusters								Kaplan Meier curve								Cox regression						Log2 rank p-value - comparisons between clusters
	Number		Chi2 test														Number of samples	Number of risk	Number of event	Number of censor	5-year survival			Log test	HR	HR lower	HR upper	p-value	Wald test	Likelihood test
	Stage I	Stage II/III/IV		OR	OR lower	OR upper	p-value	Wald p-value		cluster A	cluster B	cluster C	cluster D								Mean	Lower mean	Upper mean									cluster A	cluster B	cluster C	cluster D
clusterA	1804	4155							cluster A	1	0.678866	0.537628	0.0283923			clusterA	7459	1310	2007	4142	0.596299	0.580709	0.611518								cluster A	1	0.00233679	0.874431	0.0476152
clusterB	22	58		1.14464	0.698538	1.87565	0.591858		cluster B	0.678866	1	0.46285	0.0960374			clusterB	83	12	33	38	0.458265	0.311547	0.593271		1.66903	1.19524	2.33064	0.00263994			cluster B	0.00233679	1	0.0530044	0.00054992
clusterC	26	50		0.834953	0.518152	1.34545	0.458692		cluster C	0.537628	0.46285	1	0.507047			clusterC	82	17	24	41	0.619379	0.482976	0.729565		0.977006	0.676456	1.41109	0.901297			cluster C	0.874431	0.0530044	1	0.177754
clusterD	48	72	0.107432	0.651263	0.450131	0.942268	0.022876	0.119811	cluster D	0.0283923	0.0960374	0.507047	1			clusterD	138	29	29	80	0.664509	0.54388	0.760123	0.00366419	0.706497	0.502895	0.992528	0.0451552	0.0041343	0.00617588	cluster D	0.0476152	0.00054992	0.177754	1
	Disease stage (IV vs I/II/III)																Disease-specific survival
	Distribution - Contingency matrix			Regression analysis					Chi2 p-value - comparisons between clusters								Kaplan Meier curve								Cox regression						Log2 rank p-value - comparisons between clusters
	Number		Chi2 test														Number of samples	Number of risk	Number of event	Number of censor	5-year survival			Log test	HR	HR lower	HR upper	p-value	Wald test	Likelihood test
	Stage I/II/III	Stage IV		OR	OR lower	OR upper	p-value	Wald p-value		cluster A	cluster B	cluster C	cluster D								Mean	Lower mean	Upper mean									cluster A	cluster B	cluster C	cluster D
clusterA	5245	714							cluster A	1	0.514722	0.23555	0.757248			clusterA	7393	1311	1463	4619	0.684116	0.668751	0.698937								cluster A	1	0.0274642	0.860643	0.0220123
clusterB	68	12		1.29634	0.698303	2.40655	0.410918		cluster B	0.514722	1	0.888699	0.900688			clusterB	82	12	22	48	0.559414	0.387527	0.700525		1.56735	1.0474	2.34541	0.0288777			cluster B	0.0274642	1	0.170987	0.00127589
clusterC	63	13		1.51583	0.830118	2.76796	0.175758		cluster C	0.23555	0.888699	1	0.60431			clusterC	81	17	18	46	0.692824	0.553193	0.796546		1.04505	0.68477	1.59489	0.838114			cluster C	0.860643	0.170987	1	0.0704147
clusterD	104	16	0.445293	1.13014	0.663807	1.92409	0.652245	0.484034	cluster D	0.757248	0.900688	0.60431	1			clusterD	133	28	19	86	0.74914	0.623752	0.837996	0.0148206	0.593597	0.38111	0.924557	0.0210594	0.0163787	0.0136434	cluster D	0.0220123	0.00127589	0.0704147	1

## Sheet: S34
Table S34: Logistic and cox regression analysis with z-score miRNome
	Logisitic regression analysis
	OR	Lower OR	Upper OR	p-value	likelihood p-value
Distant metastasis stage (M1+ vs M0)	0.439337	0.314594	0.613544	1.3881e-06	1.99167e-05
Lymph node stage (N1+ vs N0)	0.867115	0.682884	1.10105	0.241989	0.243582
Disease stage (III/IV vs I/II)	0.462606	0.369129	0.579753	2.17945e-11	1.15779e-12
Disease stage (II/III/IV vs I)	0.548512	0.415567	0.723989	2.2292e-05	3.3521e-06
Disease stage (IV vs I/II/III)	0.740651	0.575662	0.952928	0.0195456	0.0263343
		Kaplan Meier curve								Cox regression
		Number of samples	Number of risk	Number of event	Number of censor	5-year survival			Log test	HR	HR lower	HR upper	Wald test	Likelihood test
						Mean	Lower mean	Upper mean
Disease-free survival	Low	1008	145	355	508	0.50351	0.461058	0.544388
	High	4800	784	1277	2739	0.610677	0.591398	0.629351	9.21001e-07	0.754308	0.673749	0.844498	9.93309e-07	1.9335e-06
Progression-free interval	Low	511	45	227	239	0.359406	0.299038	0.420029
	High	6859	975	2046	3838	0.570969	0.55462	0.586959	2.89631e-13	0.607115	0.530265	0.695103	4.9444e-13	1.31731e-11
Disease-free interval	Low	211	24	74	113	0.484804	0.381975	0.580032
	High	3786	642	640	2504	0.741472	0.721069	0.760639	6.66911e-12	0.44725	0.353244	0.566274	2.3312e-11	1.74169e-09
Overall survival	Low	665	89	264	312	0.408546	0.355135	0.461161
	High	6547	1214	1502	3831	0.648293	0.631942	0.664122	7.10403e-25	0.526845	0.465417	0.596381	4.00389e-24	5.95515e-21
Disease-free survival	Low	481	81	129	271	0.529747	0.460453	0.59422
	High	6692	1224	1120	4348	0.730463	0.714989	0.745253	1.78148e-09	0.598535	0.505465	0.708741	2.6421e-09	2.51258e-08

## Sheet: S35
Table S35: Logistic and cox regression analysis with z-score miRNome in univariate and multivariate analyses (adjusted to a single gene mutant or the mtuation count) - PAN cancer analysis
	Distant metastasis stage (M1+ vs M0)					Lymph node stage (N1+ vs N0)					Disease stage (III/IV vs I/II)					Disease stage (II/III/IV vs I)					Disease stage (IV vs I/II/III)					Disease-free survival					Progression-free interval					Disease-free interval					Overall survival					Disease-specific survival
	OR	OR lower	OR upper	p-value	LRT p-value	OR	OR lower	OR upper	p-value	LRT p-value	OR	OR lower	OR upper	p-value	LRT p-value	OR	OR lower	OR upper	p-value	LRT p-value	OR	OR lower	OR upper	p-value	LRT p-value	HR	HR lower	HR upper	Wald test	Likelihood test	HR	HR lower	HR upper	Wald test	Likelihood test	HR	HR lower	HR upper	Wald test	Likelihood test	HR	HR lower	HR upper	Wald test	Likelihood test	HR	HR lower	HR upper	Wald test
z-score miRNome	0.443727	0.330843	0.595127	5.79924e-08	1.31794e-06	0.951844	0.769687	1.17711	0.648828	0.649406	0.433102	0.354683	0.528859	2.20018e-16	3.01603e-18	0.747418	0.593942	0.940553	0.0130433	0.0179418	0.395286	0.302188	0.517065	1.25541e-11	1.81708e-14	0.750291	0.681537	0.825981	4.66349e-09	1.21963e-08	0.709314	0.644558	0.780575	2.04038e-12	1.41732e-11	0.530229	0.443588	0.633793	3.17513e-12	1.09156e-10	0.612141	0.553122	0.677457	2.35265e-21	2.90947e-19	0.662051	0.580587	0.754945	7.45567e-10
z-score miRNome + Mutation count	0.434314	0.310577	0.607349	1.09104e-06	8.55678e-05	0.857682	0.674757	1.0902	0.209708	0.308203	0.460879	0.367637	0.577769	1.85938e-11	8.10506e-12	0.739974	0.575012	0.95226	0.0192795	0.0836216	0.543082	0.411152	0.717345	1.71157e-05	5.42813e-06	0.758594	0.674332	0.853385	4.24323e-06	4.47344e-06	0.667363	0.594172	0.749569	8.88427e-12	4.25803e-11	0.52732	0.424359	0.655262	7.74038e-09	1.16164e-07	0.555525	0.492615	0.626468	9.11518e-22	4.49516e-19	0.626871	0.534958	0.734576	7.78507e-09
z-score miRNome + DDX20	0.439902	0.314884	0.614556	1.47986e-06	4.27466e-05	0.86182	0.678515	1.09465	0.222921	0.148789	0.462732	0.369241	0.579895	2.20268e-11	8.51953e-12	0.740744	0.57568	0.953137	0.0196422	0.0405565	0.548155	0.415255	0.723589	2.1987e-05	1.37222e-05	0.753344	0.669681	0.84746	2.41003e-06	4.47344e-06	0.663651	0.590871	0.745395	4.58108e-12	4.25803e-11	0.529111	0.425807	0.657478	9.2577e-09	1.16164e-07	0.557416	0.494275	0.628624	1.60016e-21	4.49516e-19	0.627006	0.535072	0.734736	7.91301e-09
z-score miRNome + DGCR8	0.437378	0.31306	0.611065	1.2545e-06	4.65275e-05	0.868015	0.683568	1.10223	0.245501	0.383644	0.462617	0.36914	0.579765	2.18127e-11	1.04835e-11	0.740586	0.57562	0.952829	0.0195025	0.0807306	0.54849	0.415546	0.723966	2.22774e-05	2.03018e-05	0.753057	0.669464	0.847087	2.30907e-06	4.47344e-06	0.663606	0.590854	0.745316	4.47122e-12	4.25803e-11	0.529622	0.426245	0.658071	9.64857e-09	1.16164e-07	0.55602	0.493048	0.627035	1.06024e-21	4.49516e-19	0.626843	0.534936	0.73454	7.75231e-09
z-score miRNome + GEMIN4	0.440279	0.315244	0.614906	1.48649e-06	7.8538e-05	0.867432	0.683121	1.10147	0.243233	0.487434	0.46299	0.369411	0.580275	2.32143e-11	9.73049e-12	0.744032	0.578228	0.95738	0.0215297	0.0269589	0.547814	0.415034	0.723075	2.14311e-05	1.7647e-05	0.752181	0.668679	0.84611	2.10284e-06	4.47344e-06	0.662107	0.58951	0.743645	3.4355e-12	4.25803e-11	0.528271	0.425134	0.656427	8.49128e-09	1.16164e-07	0.556487	0.49346	0.627564	1.21283e-21	4.49516e-19	0.626373	0.534523	0.734007	7.37418e-09
z-score miRNome + DICER1	0.429909	0.307131	0.601769	8.65794e-07	5.15662e-05	0.865753	0.681309	1.10013	0.23828	0.499898	0.459274	0.366333	0.575795	1.53077e-11	4.84399e-12	0.737014	0.572621	0.948601	0.0178006	0.0635382	0.545652	0.413217	0.720533	1.94867e-05	1.45583e-05	0.757206	0.672991	0.851958	3.77593e-06	4.47344e-06	0.665973	0.592837	0.748132	7.44032e-12	4.25803e-11	0.529489	0.426095	0.657973	9.67332e-09	1.16164e-07	0.557976	0.494748	0.629284	1.94035e-21	4.49516e-19	0.627799	0.535708	0.735719	8.82052e-09
z-score miRNome + PIWIL1	0.438932	0.314384	0.612822	1.32601e-06	8.03884e-05	0.861986	0.678711	1.09475	0.223335	0.108408	0.461938	0.368527	0.579025	2.07847e-11	5.81337e-12	0.740708	0.575688	0.95303	0.0195915	0.0836041	0.546182	0.413496	0.721444	2.0502e-05	2.57262e-06	0.751298	0.667851	0.845172	1.93369e-06	4.47344e-06	0.661868	0.589276	0.743402	3.34064e-12	4.25803e-11	0.529095	0.425823	0.657414	9.14558e-09	1.16164e-07	0.5581	0.494868	0.629411	1.97875e-21	4.49516e-19	0.628997	0.536695	0.737173	1.02817e-08
z-score miRNome + AGO1	0.434384	0.310744	0.607217	1.06607e-06	7.21355e-05	0.867113	0.682639	1.10144	0.242684	0.506682	0.463593	0.369883	0.581045	2.52011e-11	8.90661e-12	0.739408	0.574611	0.951469	0.0189434	0.0786533	0.550822	0.417307	0.727054	2.54706e-05	1.1632e-05	0.753314	0.669683	0.84739	2.38217e-06	4.47344e-06	0.663277	0.590563	0.744944	4.20792e-12	4.25803e-11	0.529329	0.425958	0.657787	9.54933e-09	1.16164e-07	0.55699	0.49391	0.628126	1.38983e-21	4.49516e-19	0.627482	0.53548	0.73529	8.35805e-09
z-score miRNome + TARBP2	0.439296	0.314522	0.613568	1.39775e-06	0.000100555	0.866463	0.682365	1.10023	0.239529	0.401879	0.462397	0.368924	0.579554	2.16856e-11	5.08542e-12	0.740737	0.575762	0.952982	0.0195642	0.0699135	0.547775	0.414862	0.723271	2.1888e-05	5.43676e-06	0.752983	0.669389	0.847016	2.29686e-06	4.47344e-06	0.662914	0.590236	0.744543	3.95487e-12	4.25803e-11	0.529386	0.426055	0.657777	9.42234e-09	1.16164e-07	0.556986	0.493908	0.628121	1.38651e-21	4.49516e-19	0.627183	0.535228	0.734936	8.06152e-09
z-score miRNome + AGO2	0.433306	0.309734	0.606177	1.04836e-06	5.60964e-05	0.868728	0.684055	1.10326	0.248468	0.45559	0.461873	0.368584	0.578774	1.94126e-11	6.69069e-12	0.739591	0.57473	0.951741	0.0190597	0.0736393	0.548281	0.415427	0.723623	2.18734e-05	1.89849e-05	0.752988	0.669401	0.847012	2.29315e-06	4.47344e-06	0.663113	0.590414	0.744762	4.09249e-12	4.25803e-11	0.529306	0.425969	0.657713	9.42319e-09	1.16164e-07	0.556676	0.493611	0.627799	1.31493e-21	4.49516e-19	0.627295	0.535294	0.735108	8.26586e-09
z-score miRNome + XPO5	0.439183	0.314478	0.613338	1.37538e-06	0.00010157	0.866806	0.682555	1.10079	0.241057	0.0382874	0.462773	0.36926	0.579967	2.23013e-11	8.81886e-12	0.740512	0.57555	0.952754	0.0194721	0.0831225	0.548949	0.415902	0.724558	2.28425e-05	1.13508e-05	0.752599	0.669054	0.846577	2.19913e-06	4.47344e-06	0.663072	0.590378	0.744718	4.06443e-12	4.25803e-11	0.529545	0.426185	0.657973	9.57004e-09	1.16164e-07	0.55597	0.492982	0.627005	1.07976e-21	4.49516e-19	0.62743	0.53542	0.735251	8.36036e-09
z-score miRNome + RAN	0.439493	0.314695	0.613782	1.40607e-06	0.000108938	0.869074	0.684323	1.1037	0.249819	0.0582566	0.462559	0.369078	0.579716	2.18284e-11	2.70904e-12	0.740664	0.575671	0.952947	0.0195539	0.0761047	0.548518	0.415566	0.724006	2.23206e-05	1.84301e-05	0.752867	0.669293	0.846876	2.26332e-06	4.47344e-06	0.663322	0.590594	0.745005	4.26887e-12	4.25803e-11	0.529559	0.426196	0.657991	9.5826e-09	1.16164e-07	0.556408	0.493386	0.627479	1.19315e-21	4.49516e-19	0.626675	0.534787	0.734352	7.622e-09
z-score miRNome + DROSHA	0.439483	0.31455	0.614036	1.45021e-06	0.000111743	0.860108	0.676964	1.0928	0.217371	0.307964	0.46265	0.369099	0.579913	2.27298e-11	1.05121e-11	0.736388	0.572409	0.947342	0.0172724	0.0290898	0.545192	0.412756	0.720123	1.93353e-05	1.18228e-05	0.752182	0.668623	0.846183	2.13888e-06	4.47344e-06	0.662841	0.590148	0.744487	3.96482e-12	4.25803e-11	0.522203	0.42016	0.64903	4.71963e-09	1.16164e-07	0.556535	0.49348	0.627646	1.27368e-21	4.49516e-19	0.627024	0.535034	0.73483	8.10222e-09
[truncated: 1 more columns]

## Sheet: S36
Table S36: Logistic and cox regression analysis with z-score miRNome in univariate and multivariate analyses (adjusted to a single gene mutant or the mtuation count) - PER cancer analysis
		z-score miRNA					z-score miRNA (adjusted to Mutation count)					z-score miRNA (adjusted to DDX20 mutation)					z-score miRNA (adjusted to DGCR8 mutation)					z-score miRNA (adjusted to GEMIN4 mutation)					z-score miRNA (adjusted to DICER1 mutation)					z-score miRNA (adjusted to PIWIL1 mutation)					z-score miRNA (adjusted to AGO1 mutation)					z-score miRNA (adjusted to TARBP2 mutation)					z-score miRNA (adjusted to AGO2 mutation)
		OR	OR lower	OR upper	p-value	lrt p-value	OR	OR lower	OR upper	p-value	lrt p-value	OR	OR lower	OR upper	p-value	lrt p-value	OR	OR lower	OR upper	p-value	lrt p-value	OR	OR lower	OR upper	p-value	lrt p-value	OR	OR lower	OR upper	p-value	lrt p-value	OR	OR lower	OR upper	p-value	lrt p-value	OR	OR lower	OR upper	p-value	lrt p-value	OR	OR lower	OR upper	p-value	lrt p-value	OR	OR lower	OR upper
Distant metastasis stage (M1+ vs M0)	acc	0.344425	0.0034296	34.5895	0.65039	0.657891	0.345095	0.00347794	34.2417	0.650132	0.657952	NA	NA	NA	NA	NA	0.355214	0.0036337	34.7241	0.657987	0.657952	NA	NA	NA	NA	NA	0.36981	0.00371629	36.7999	0.671693	0.657952	0.277338	0.00273542	28.1185	0.586295	0.657952	NA	NA	NA	NA	NA	NA	NA	NA	NA	NA	NA	NA	NA
	blca	66962.1	0.00696124	6.44128e+11	0.175587	0.088138	3.74244e+13	8.6548	1.61828e+26	0.0352615	0.0064311	NA	NA	NA	NA	NA	1.2385e+12	2.31272	6.63236e+23	0.0432993	0.0064311	NA	NA	NA	NA	NA	1.50679e+12	2.9286	7.75253e+23	0.0415437	0.0064311	1.4393e+12	2.62719	7.88521e+23	0.042356	0.0064311	1.19196e+12	2.40111	5.91713e+23	0.0429997	0.0064311	2.30696e+17	144.795	3.67558e+32	0.0251858	0.0064311	1.62244e+12	3.15467	8.34422e+23
	brca	6.6145	0.00315753	13856.3	0.628235	0.614488	0.164263	0.000176635	152.756	0.604493	0.621567	0.160384	0.000175679	146.42	0.598732	0.621567	0.167196	0.000180123	155.198	0.607942	0.621567	0.166275	0.000179743	153.815	0.606653	0.621567	0.158227	0.000176405	141.923	0.595077	0.621567	0.150047	0.000171523	131.259	0.583131	0.621567	0.15118	0.000162019	141.065	0.588175	0.621567	0.154496	0.000168063	142.025	0.591659	0.621567	0.16283	0.000178173	148.809
	cesc	53.0585	0.00115229	2.44313e+06	0.468499	0.438234	0.821578	1.59672e-06	422734	0.976634	0.905647	1.73858	2.60831e-06	1.15886e+06	0.935573	0.905647	NA	NA	NA	NA	NA	2.22947	3.74718e-06	1.32647e+06	0.905921	0.905647	1.50703	1.83788e-06	1.23574e+06	0.952925	0.905647	1.68897	2.84421e-06	1.00296e+06	0.938409	0.905647	2.19047	3.45108e-06	1.39033e+06	0.908426	0.905647	NA	NA	NA	NA	NA	NA	NA	NA
	chol	0.00269745	1.75398e-12	4.14841e+06	0.583632	0.591167	36441.2	2.20077e-10	6.03407e+18	0.529497	0.522854	NA	NA	NA	NA	NA	59926.5	1.96664e-10	1.82605e+19	0.51795	0.522854	NA	NA	NA	NA	NA	2416.26	4.01981e-12	1.45239e+18	0.653671	0.522854	6836.55	3.60305e-11	1.29719e+18	0.598605	0.522854	NA	NA	NA	NA	NA	NA	NA	NA	NA	NA	NA	NA	NA
	coad	0.952608	0.55525	1.63433	0.860064	0.860664	0.53839	0.233176	1.24311	0.146988	0.254815	0.617957	0.275206	1.38758	0.243503	0.254815	0.605955	0.26694	1.37552	0.231039	0.254815	0.616841	0.271614	1.40086	0.248299	0.254815	0.618385	0.269166	1.42069	0.2574	0.254815	0.629261	0.279529	1.41656	0.263208	0.254815	0.608349	0.26534	1.39477	0.240393	0.254815	0.631095	0.279596	1.42449	0.267791	0.254815	0.579052	0.256644	1.30648
	dlbc	NA	NA	NA	NA	NA	NA	NA	NA	NA	NA	NA	NA	NA	NA	NA	NA	NA	NA	NA	NA	NA	NA	NA	NA	NA	NA	NA	NA	NA	NA	NA	NA	NA	NA	NA	NA	NA	NA	NA	NA	NA	NA	NA	NA	NA	NA	NA	NA
	esca	10.1858	1.74693e-09	5.93898e+10	0.83968	0.836832	0.845421	3.65522e-10	1.95539e+09	0.987822	0.836832	8.79079	1.69528e-09	4.55843e+10	0.84895	0.836832	10.8431	2.06514e-09	5.69323e+10	0.834662	0.836832	6.90453	1.51353e-09	3.14977e+10	0.864797	0.836832	12.5717	1.87433e-09	8.43226e+10	0.826431	0.836832	3.73514	8.49508e-10	1.64227e+10	0.907398	0.836832	NA	NA	NA	NA	NA	12.659	1.98588e-09	8.06952e+10	0.825578	0.836832	4.47038	9.9271e-10	2.0131e+10
	gbm	NA	NA	NA	NA	NA	NA	NA	NA	NA	NA	NA	NA	NA	NA	NA	NA	NA	NA	NA	NA	NA	NA	NA	NA	NA	NA	NA	NA	NA	NA	NA	NA	NA	NA	NA	NA	NA	NA	NA	NA	NA	NA	NA	NA	NA	NA	NA	NA
	hnsc	0.000467708	3.53261e-17	6.19234e+09	0.618912	0.641784	0.0190582	5.35568e-19	678185796398239	0.838612	0.641784	0.000336963	2.91817e-17	3.89093e+09	0.602353	0.641784	0.000277699	1.16051e-17	6.64508e+09	0.602364	0.641784	3.66497e+06	3.24917e-25	4.13399e+37	0.678646	0.641784	0.000520215	4.42867e-17	6.11072e+09	0.622407	0.641784	0.000466004	4.04667e-17	5.36638e+09	0.617119	0.641784	0.00045797	4.18921e-17	5.00658e+09	0.61571	0.641784	0.00049645	3.51205e-17	7.01764e+09	0.622396	0.641784	0.000453018	4.58044e-17	4.48047e+09
	kich	5975.27	3.59696e-39	9.9261e+45	0.860839	0.855558	2300.2	9.63379e-38	5.49206e+43	0.870375	0.855558	NA	NA	NA	NA	NA	NA	NA	NA	NA	NA	NA	NA	NA	NA	NA	5561.88	1.33181e-38	2.32274e+45	0.860006	0.855558	NA	NA	NA	NA	NA	NA	NA	NA	NA	NA	NA	NA	NA	NA	NA	1443.82	7.95712e-39	2.61981e+44
	kirc	0.00437437	4.66764e-06	4.09953	0.119742	0.130775	0.0136456	2.17283e-06	85.6951	0.335824	0.304199	0.0110379	1.79703e-06	67.7985	0.311276	0.304199	0.0096586	1.63295e-06	57.1289	0.295066	0.304199	0.0123129	1.98236e-06	76.4784	0.323777	0.304199	0.008709	1.47943e-06	51.2675	0.284163	0.304199	0.0125189	2.08155e-06	75.2912	0.323817	0.304199	0.00657864	1.0881e-06	39.7743	0.258107	0.304199	0.00813619	1.4239e-06	46.4904	0.275662	0.304199	0.00998356	1.68943e-06	58.9971
	kirp	92.8037	2.30549e-06	3.73567e+09	0.612088	0.599497	84.963	1.79382e-06	4.02422e+09	0.622268	0.557996	124.226	3.53697e-06	4.36309e+09	0.586461	0.557996	183.669	4.43206e-06	7.6114e+09	0.560206	0.557996	107.635	2.75624e-06	4.20328e+09	0.599863	0.557996	110.315	1.96368e-06	6.19723e+09	0.605429	0.557996	NA	NA	NA	NA	NA	NA	NA	NA	NA	NA	141.057	3.91141e-06	5.08694e+09	0.577215	0.557996	173.766	4.61833e-06	6.53797e+09
	laml	NA	NA	NA	NA	NA	NA	NA	NA	NA	NA	NA	NA	NA	NA	NA	NA	NA	NA	NA	NA	NA	NA	NA	NA	NA	NA	NA	NA	NA	NA	NA	NA	NA	NA	NA	NA	NA	NA	NA	NA	NA	NA	NA	NA	NA	NA	NA	NA
	lgg	NA	NA	NA	NA	NA	NA	NA	NA	NA	NA	NA	NA	NA	NA	NA	NA	NA	NA	NA	NA	NA	NA	NA	NA	NA	NA	NA	NA	NA	NA	NA	NA	NA	NA	NA	NA	NA	NA	NA	NA	NA	NA	NA	NA	NA	NA	NA	NA
	lihc	1738.24	1.01568e-08	297485219202020	0.571852	0.51654	1616.73	7.36099e-09	355091307565351	0.579246	0.507168	2042.31	1.34204e-08	310799318078499	0.561797	0.507168	1838.09	1.15211e-08	293252188125519	0.567927	0.507168	NA	NA	NA	NA	NA	2219.87	1.13627e-08	433683888970107	0.561318	0.507168	1984.97	1.33801e-08	294475706443499	0.562873	0.507168	NA	NA	NA	NA	NA	NA	NA	NA	NA	NA	2125.48	1.13631e-08	397573139270535
	luad	0.533405	0.0772189	3.6846	0.52389	0.577777	8.35077	1.25944e-05	5.537e+06	0.756317	0.608247	17.0247	1.1178e-05	2.59296e+07	0.696344	0.608247	20.3144	1.15491e-05	3.57323e+07	0.681489	0.608247	19.805	1.17178e-05	3.34737e+07	0.683198	0.608247	18.242	9.75455e-06	3.41144e+07	0.693517	0.608247	27.5082	1.22732e-05	6.16547e+07	0.656852	0.608247	16.0256	1.14224e-05	2.24838e+07	0.700867	0.608247	14.2465	1.08067e-05	1.87811e+07	0.71177	0.608247	15.8025	1.16158e-05	2.14983e+07
	lusc	1.1677	0.000369231	3692.85	0.969924	0.969668	0.222568	1.34442e-05	3684.6	0.761779	0.771374	NA	NA	NA	NA	NA	0.191799	9.41696e-06	3906.45	0.74427	0.771374	0.208629	9.11637e-06	4774.52	0.759609	0.771374	0.185951	1.05736e-05	3270.22	0.735881	0.771374	0.232964	9.28148e-06	5847.39	0.778051	0.771374	0.21249	9.23796e-06	4887.64	0.762452	0.771374	0.208577	9.46443e-06	4596.6	0.758692	0.771374	0.203242	9.37612e-06	4405.6
	meso	38515.9	1.15804e-17	1.28103e+26	0.676235	0.652016	38515.9	1.15804e-17	1.28103e+26	0.676235	0.652016	NA	NA	NA	NA	NA	NA	NA	NA	NA	NA	NA	NA	NA	NA	NA	NA	NA	NA	NA	NA	NA	NA	NA	NA	NA	NA	NA	NA	NA	NA	NA	NA	NA	NA	NA	NA	NA	NA
	ov	NA	NA	NA	NA	NA	NA	NA	NA	NA	NA	NA	NA	NA	NA	NA	NA	NA	NA	NA	NA	NA	NA	NA	NA	NA	NA	NA	NA	NA	NA	NA	NA	NA	NA	NA	NA	NA	NA	NA	NA	NA	NA	NA	NA	NA	NA	NA	NA
	paad	4.61904e-19	3.39881e-39	62.7737	0.0742693	0.0756257	2.06241e-11	3.38452e-37	1256760044047030	0.416655	0.449189	3.92287e-11	2.72132e-37	5654937014034680	0.435565	0.449189	3.66463e-11	3.88327e-37	3458296593594120	0.431013	0.449189	3.92287e-11	2.72132e-37	5654937014034680	0.435565	0.449189	3.92287e-11	2.72132e-37	5654937014034680	0.435565	0.449189	2.18982e-11	1.56787e-37	3058475334593140	0.424235	0.449189	NA	NA	NA	NA	NA	NA	NA	NA	NA	NA	NA	NA	NA
	pcpg	NA	NA	NA	NA	NA	NA	NA	NA	NA	NA	NA	NA	NA	NA	NA	NA	NA	NA	NA	NA	NA	NA	NA	NA	NA	NA	NA	NA	NA	NA	NA	NA	NA	NA	NA	NA	NA	NA	NA	NA	NA	NA	NA	NA	NA	NA	NA	NA
	prad	2.53094e-09	1.42053e-22	45093.3	0.203529	0.313537	2.50616e-09	1.79848e-22	34923.1	0.199659	0.313537	NA	NA	NA	NA	NA	2.09794e-09	1.42508e-22	30885	0.196463	0.313537	2.07507e-09	1.43327e-22	30042.8	0.195971	0.313537	2.59059e-09	1.4383e-22	46660.4	0.204222	0.313537	2.80224e-09	1.58218e-22	49631	0.205775	0.313537	2.08302e-09	1.38662e-22	31291.7	0.196602	0.313537	2.56826e-09	1.45207e-22	45424.6	0.203755	0.313537	2.60139e-09	1.42895e-22	47358.1
	read	1.27847	0.482939	3.38444	0.620895	0.609686	1.07307	0.345231	3.33539	0.90299	0.901065	1.06032	0.340912	3.29786	0.919415	0.901065	1.06032	0.340912	3.29786	0.919415	0.901065	NA	NA	NA	NA	NA	1.07754	0.34505	3.36498	0.897727	0.901065	1.05349	0.341869	3.24638	0.927697	0.901065	1.0166	0.328765	3.14348	0.977201	0.901065	1.09664	0.347774	3.45806	0.874898	0.901065	NA	NA	NA
	sarc	NA	NA	NA	NA	NA	NA	NA	NA	NA	NA	NA	NA	NA	NA	NA	NA	NA	NA	NA	NA	NA	NA	NA	NA	NA	NA	NA	NA	NA	NA	NA	NA	NA	NA	NA	NA	NA	NA	NA	NA	NA	NA	NA	NA	NA	NA	NA	NA
	skcm	0.346266	0.0187314	6.40102	0.476098	0.509689	0.248312	0.0145716	4.23143	0.335606	0.378161	0.206905	0.0125292	3.41681	0.270821	0.378161	0.23545	0.0139964	3.96079	0.315273	0.378161	0.208136	0.0129257	3.35151	0.2683	0.378161	0.243548	0.0146398	4.05167	0.32481	0.378161	0.244172	0.0145731	4.0911	0.326911	0.378161	0.223575	0.0137876	3.62542	0.291946	0.378161	NA	NA	NA	NA	NA	0.269794	0.0155162	4.69115
	stad	0.0850244	0.0017649	4.09606	0.21249	0.251831	0.0916455	0.0019222	4.36942	0.225487	0.268685	0.0909464	0.00191501	4.31916	0.223535	0.268685	0.0954528	0.00202415	4.50127	0.232159	0.268685	0.0900963	0.00190475	4.26162	0.221245	0.268685	0.0902712	0.00192159	4.24069	0.220795	0.268685	0.0858127	0.0018288	4.02658	0.211088	0.268685	0.093245	0.00194311	4.47459	0.229644	0.268685	0.102741	0.00198724	5.31175	0.258305	0.268685	0.0906369	0.00191427	4.29148
	tgct	61.0501	0.00948068	393127	0.358157	0.13965	90.6922	0.00840899	978130	0.341409	0.136819	75.0692	0.00836547	673648	0.352427	0.136819	NA	NA	NA	NA	NA	67.6783	0.0095677	478731	0.35137	0.136819	NA	NA	NA	NA	NA	NA	NA	NA	NA	NA	NA	NA	NA	NA	NA	NA	NA	NA	NA	NA	67.0449	0.00973894	461551
	thca	0.00972527	6.7272e-06	14.0595	0.212045	0.277454	0.00579343	3.49233e-08	961.073	0.400917	0.633562	NA	NA	NA	NA	NA	NA	NA	NA	NA	NA	NA	NA	NA	NA	NA	0.00579343	3.49233e-08	961.073	0.400917	0.633562	NA	NA	NA	NA	NA	NA	NA	NA	NA	NA	NA	NA	NA	NA	NA	NA	NA	NA
	thym	NA	NA	NA	NA	NA	NA	NA	NA	NA	NA	NA	NA	NA	NA	NA	NA	NA	NA	NA	NA	NA	NA	NA	NA	NA	NA	NA	NA	NA	NA	NA	NA	NA	NA	NA	NA	NA	NA	NA	NA	NA	NA	NA	NA	NA	NA	NA	NA
	ucec	NA	NA	NA	NA	NA	NA	NA	NA	NA	NA	NA	NA	NA	NA	NA	NA	NA	NA	NA	NA	NA	NA	NA	NA	NA	NA	NA	NA	NA	NA	NA	NA	NA	NA	NA	NA	NA	NA	NA	NA	NA	NA	NA	NA	NA	NA	NA	NA
	ucs	NA	NA	NA	NA	NA	NA	NA	NA	NA	NA	NA	NA	NA	NA	NA	NA	NA	NA	NA	NA	NA	NA	NA	NA	NA	NA	NA	NA	NA	NA	NA	NA	NA	NA	NA	NA	NA	NA	NA	NA	NA	NA	NA	NA	NA	NA	NA	NA
	uvm	0.0108202	2.03144e-27	5.76321e+22	0.876176	0.878304	0.00244439	9.56614e-28	6.24604e+21	0.833875	0.878304	NA	NA	NA	NA	NA	NA	NA	NA	NA	NA	NA	NA	NA	NA	NA	NA	NA	NA	NA	NA	NA	NA	NA	NA	NA	NA	NA	NA	NA	NA	NA	NA	NA	NA	NA	0.00819438	2.5215e-27	2.66301e+22
Lymph node stage (N1+ vs N0)	acc	0.165352	0.00111062	24.6179	0.4808	0.500542	0.187146	0.00134449	26.0498	0.505755	0.501638	NA	NA	NA	NA	NA	0.172101	0.00118594	24.975	0.488379	0.501638	NA	NA	NA	NA	NA	0.177181	0.00119986	26.1639	0.4971	0.501638	0.175154	0.00119519	25.6688	0.493586	0.501638	NA	NA	NA	NA	NA	NA	NA	NA	NA	NA	NA	NA	NA
	blca	2.22333	0.325572	15.1831	0.414994	0.390773	1.43013	0.157962	12.9479	0.750278	0.69459	1.46858	0.163192	13.2159	0.731737	0.69459	1.58149	0.172914	14.4645	0.684817	0.69459	NA	NA	NA	NA	NA	1.55484	0.158603	15.2425	0.704714	0.69459	1.56786	0.173243	14.1893	0.689052	0.69459	1.55105	0.172205	13.9703	0.695502	0.69459	1.53969	0.171322	13.8373	0.700069	0.69459	1.52116	0.167926	13.7795
	brca	1.63162	0.24088	11.0519	0.615959	0.615887	1.73705	0.236941	12.7346	0.586943	0.578481	1.75634	0.240207	12.8419	0.578982	0.578481	1.76224	0.240823	12.8953	0.576875	0.578481	1.79624	0.245473	13.1439	0.564089	0.578481	1.6691	0.227786	12.2304	0.614164	0.578481	1.70548	0.232684	12.5005	0.599387	0.578481	1.78279	0.243471	13.0543	0.569231	0.578481	1.795	0.244678	13.1685	0.565047	0.578481	1.75783	0.240392	12.8539
	cesc	1.69385	0.0269829	106.331	0.802957	0.802098	1.63757	0.0133059	201.537	0.84081	0.948989	0.948175	0.00842655	106.691	0.982382	0.948989	1.16596	0.0105819	128.469	0.94897	0.948989	1.15257	0.0102607	129.465	0.952997	0.948989	1.39048	0.0118626	162.985	0.892121	0.948989	1.91921	0.0152365	241.747	0.791615	0.948989	1.16043	0.0105356	127.814	0.950544	0.948989	NA	NA	NA	NA	NA	1.16596	0.0105819	128.469
	chol	19732.7	2.72414e-08	1.42937e+16	0.477817	0.444715	4417.21	1.77551e-09	1.09894e+16	0.564377	0.545751	NA	NA	NA	NA	NA	11274.9	3.45639e-09	3.6779e+16	0.525641	0.545751	NA	NA	NA	NA	NA	314.421	4.93015e-11	2005228470027810	0.70225	0.545751	1137.89	6.06481e-10	2134936131615070	0.625522	0.545751	NA	NA	NA	NA	NA	NA	NA	NA	NA	NA	NA	NA	NA
	coad	1.15379	0.774645	1.71849	0.481595	0.479346	0.631483	0.321251	1.24131	0.182504	0.364957	0.70811	0.372831	1.3449	0.291613	0.364957	0.728435	0.381634	1.39039	0.336707	0.364957	0.749097	0.392526	1.42958	0.380962	0.364957	0.696551	0.360543	1.3457	0.281809	0.364957	0.729223	0.382722	1.38943	0.337034	0.364957	0.744653	0.392133	1.41408	0.367551	0.364957	0.740918	0.392124	1.39996	0.35567	0.364957	0.669643	0.349303	1.28376
	dlbc	NA	NA	NA	NA	NA	NA	NA	NA	NA	NA	NA	NA	NA	NA	NA	NA	NA	NA	NA	NA	NA	NA	NA	NA	NA	NA	NA	NA	NA	NA	NA	NA	NA	NA	NA	NA	NA	NA	NA	NA	NA	NA	NA	NA	NA	NA	NA	NA
	esca	0.000150668	5.34961e-09	4.24349	0.0922841	0.0814679	0.000453222	1.7102e-08	12.0109	0.138447	0.0814679	0.000183936	6.74027e-09	5.01945	0.0988629	0.0814679	0.00013316	4.66639e-09	3.79987	0.0882095	0.0814679	0.000244278	9.05602e-09	6.58919	0.110095	0.0814679	0.000134192	4.68501e-09	3.84362	0.0886008	0.0814679	0.00010381	3.04494e-09	3.53916	0.0849582	0.0814679	0.00012663	4.28546e-09	3.74173	0.0875031	0.0814679	0.000103285	3.45402e-09	3.08848	0.0808981	0.0814679	0.000230711	7.99273e-09	6.65948
	gbm	NA	NA	NA	NA	NA	NA	NA	NA	NA	NA	NA	NA	NA	NA	NA	NA	NA	NA	NA	NA	NA	NA	NA	NA	NA	NA	NA	NA	NA	NA	NA	NA	NA	NA	NA	NA	NA	NA	NA	NA	NA	NA	NA	NA	NA	NA	NA	NA
	hnsc	0.474566	0.0334717	6.72846	0.58169	0.577899	0.544066	0.0329833	8.97448	0.670396	0.687522	0.574294	0.0347943	9.47897	0.698229	0.687522	0.570399	0.0346101	9.40057	0.694557	0.687522	0.608994	0.0372167	9.96525	0.728012	0.687522	0.477262	0.0283972	8.02119	0.607408	0.687522	0.56312	0.0340898	9.30201	0.688175	0.687522	0.565212	0.0342554	9.32598	0.689965	0.687522	0.575818	0.0347957	9.52897	0.699867	0.687522	0.56609	0.0343001	9.34278
	kich	1.07035e-09	4.83991e-24	236710	0.220324	0.245227	4.02855e-09	2.36445e-23	686384	0.247621	0.245227	NA	NA	NA	NA	NA	NA	NA	NA	NA	NA	NA	NA	NA	NA	NA	1.547e-09	7.30703e-24	327522	0.228048	0.245227	NA	NA	NA	NA	NA	NA	NA	NA	NA	NA	1.55136e-09	7.31182e-24	329156	0.228143	0.245227	1.17562e-09	6.39236e-24	216208
	kirc	1.65157	9.27459e-08	2.94103e+07	0.953031	0.952825	360.791	4.60009e-08	2.82972e+12	0.612465	0.558263	407.023	6.61288e-08	2.50523e+12	0.60133	0.558263	852.054	1.08084e-07	6.71694e+12	0.561675	0.558263	438.273	7.29241e-08	2.63402e+12	0.596472	0.558263	608.732	9.36816e-08	3.95547e+12	0.578108	0.558263	NA	NA	NA	NA	NA	849.732	8.05904e-08	8.95943e+12	0.566772	0.558263	748.792	1.04875e-07	5.34628e+12	0.567505	0.558263	669.444	9.97886e-08	4.49105e+12
	kirp	0.045122	6.26332e-07	3250.66	0.587175	0.593186	0.0493378	5.17061e-07	4707.8	0.607001	0.618716	0.0537297	6.50383e-07	4438.74	0.612755	0.618716	NA	NA	NA	NA	NA	0.0854128	7.47791e-07	9755.88	0.678835	0.618716	0.011958	5.40147e-08	2647.31	0.480881	0.618716	NA	NA	NA	NA	NA	NA	NA	NA	NA	NA	0.0605924	7.04554e-07	5211.01	0.628657	0.618716	0.0627168	7.15866e-07	5494.59
	laml	NA	NA	NA	NA	NA	NA	NA	NA	NA	NA	NA	NA	NA	NA	NA	NA	NA	NA	NA	NA	NA	NA	NA	NA	NA	NA	NA	NA	NA	NA	NA	NA	NA	NA	NA	NA	NA	NA	NA	NA	NA	NA	NA	NA	NA	NA	NA	NA
	lgg	NA	NA	NA	NA	NA	NA	NA	NA	NA	NA	NA	NA	NA	NA	NA	NA	NA	NA	NA	NA	NA	NA	NA	NA	NA	NA	NA	NA	NA	NA	NA	NA	NA	NA	NA	NA	NA	NA	NA	NA	NA	NA	NA	NA	NA	NA	NA	NA
	lihc	3.75749	7.25034e-08	1.94732e+08	0.883875	0.879159	2.7478	5.14051e-08	1.46881e+08	0.911351	0.867064	4.45898	7.79441e-08	2.55087e+08	0.869705	0.867064	4.07782	7.81132e-08	2.12878e+08	0.876804	0.867064	NA	NA	NA	NA	NA	4.51154	7.58087e-08	2.68492e+08	0.86898	0.867064	4.20574	8.37184e-08	2.11282e+08	0.873848	0.867064	NA	NA	NA	NA	NA	NA	NA	NA	NA	NA	4.39083	7.53792e-08	2.55765e+08
	luad	1.13348	0.24168	5.31599	0.873751	0.871805	1.04856	0.183643	5.98701	0.957458	0.840596	1.17745	0.223121	6.21355	0.847373	0.840596	1.13496	0.217774	5.91503	0.880528	0.840596	1.18011	0.221898	6.2761	0.845998	0.840596	1.31448	0.230325	7.50188	0.758303	0.840596	1.24545	0.227584	6.81572	0.800188	0.840596	1.17386	0.223431	6.16725	0.84979	0.840596	1.15105	0.221783	5.97391	0.86703	0.840596	1.48288	0.262581	8.37427
	lusc	0.118883	0.0168704	0.837754	0.032544	0.0282113	0.006758	9.32509e-05	0.48976	0.0222184	0.0149409	NA	NA	NA	NA	NA	0.00966362	0.000154733	0.603528	0.0278533	0.0149409	0.00944815	0.000151567	0.588963	0.027033	0.0149409	0.00860696	0.000132525	0.558986	0.0255419	0.0149409	0.00979675	0.000151331	0.634213	0.0297068	0.0149409	0.00885066	0.000140616	0.557079	0.0253001	0.0149409	0.00923673	0.000147642	0.577865	0.0264298	0.0149409	0.00876824	0.000139003	0.553095
	meso	0.0212301	1.27732e-15	3.5286e+11	0.804111	0.805682	0.0212301	1.27732e-15	3.5286e+11	0.804111	0.805682	NA	NA	NA	NA	NA	NA	NA	NA	NA	NA	NA	NA	NA	NA	NA	NA	NA	NA	NA	NA	NA	NA	NA	NA	NA	NA	NA	NA	NA	NA	NA	NA	NA	NA	NA	NA	NA	NA
	ov	NA	NA	NA	NA	NA	NA	NA	NA	NA	NA	NA	NA	NA	NA	NA	NA	NA	NA	NA	NA	NA	NA	NA	NA	NA	NA	NA	NA	NA	NA	NA	NA	NA	NA	NA	NA	NA	NA	NA	NA	NA	NA	NA	NA	NA	NA	NA	NA
	paad	168559	0.528569	5.37528e+10	0.0626941	0.0409479	2.22363e+06	0.000953047	5188113361895420	0.1842	0.188192	2.50917e+06	0.00112672	5587800898709960	0.179658	0.188192	1.68046e+06	0.000674704	4185463238347420	0.194097	0.188192	2.50917e+06	0.00112672	5587800898709960	0.179658	0.188192	2.42931e+06	0.00101814	5796421067677160	0.182012	0.188192	3.48177e+06	0.00151438	8005058883068190	0.170809	0.188192	NA	NA	NA	NA	NA	NA	NA	NA	NA	NA	NA	NA	NA
	pcpg	NA	NA	NA	NA	NA	NA	NA	NA	NA	NA	NA	NA	NA	NA	NA	NA	NA	NA	NA	NA	NA	NA	NA	NA	NA	NA	NA	NA	NA	NA	NA	NA	NA	NA	NA	NA	NA	NA	NA	NA	NA	NA	NA	NA	NA	NA	NA	NA
	prad	1501.48	0.000575412	3.91798e+09	0.331905	0.313709	754.005	0.000301101	1.88815e+09	0.378121	0.313709	NA	NA	NA	NA	NA	876.606	0.000326275	2.35518e+09	0.369654	0.313709	827.288	0.000308767	2.21658e+09	0.37367	0.313709	1568.87	0.000604122	4.07425e+09	0.328854	0.313709	1373.25	0.000563002	3.34957e+09	0.335629	0.313709	966.84	0.00034934	2.67585e+09	0.363734	0.313709	1435.46	0.000562876	3.66072e+09	0.334135	0.313709	NA	NA	NA
	read	1.46282	0.750048	2.85295	0.2644	0.253877	1.01336	0.441794	2.32441	0.974995	0.95345	1.00767	0.439504	2.31034	0.985596	0.95345	1.00767	0.439504	2.31034	0.985596	0.95345	NA	NA	NA	NA	NA	1.02976	0.448736	2.36309	0.944838	0.95345	0.999867	0.437285	2.28623	0.999749	0.95345	1.04988	0.450099	2.44888	0.910322	0.95345	1.05359	0.456926	2.42938	0.902531	0.95345	NA	NA	NA
	sarc	NA	NA	NA	NA	NA	NA	NA	NA	NA	NA	NA	NA	NA	NA	NA	NA	NA	NA	NA	NA	NA	NA	NA	NA	NA	NA	NA	NA	NA	NA	NA	NA	NA	NA	NA	NA	NA	NA	NA	NA	NA	NA	NA	NA	NA	NA	NA	NA
	skcm	2.6625	0.400195	17.7136	0.311156	0.295911	4.20203	0.519472	33.9904	0.178328	0.153575	4.10716	0.508255	33.1895	0.185122	0.153575	4.21483	0.520645	34.1207	0.177573	0.153575	4.5344	0.551219	37.3006	0.159727	0.153575	4.24842	0.522074	34.5719	0.176265	0.153575	4.1771	0.515934	33.8186	0.180318	0.153575	5.1541	0.591507	44.9103	0.137654	0.153575	NA	NA	NA	NA	NA	4.84098	0.57716	40.6041
	stad	11.4642	0.67882	193.612	0.0907712	0.0876462	7.37721	0.423366	128.549	0.170529	0.116085	8.47038	0.48389	148.272	0.143485	0.116085	9.67294	0.550614	169.93	0.120688	0.116085	9.29855	0.530503	162.983	0.126984	0.116085	9.10891	0.520392	159.442	0.13035	0.116085	9.44225	0.534661	166.753	0.125381	0.116085	9.56124	0.54614	167.388	0.122149	0.116085	9.15468	0.521017	160.855	0.129991	0.116085	9.37938	0.535641	164.238
	tgct	0.614307	0.261877	1.44103	0.262673	0.270021	0.602771	0.254111	1.42982	0.2507	0.231942	0.59842	0.253794	1.41101	0.2407	0.231942	NA	NA	NA	NA	NA	0.597159	0.253424	1.40713	0.238418	0.231942	0.595564	0.25292	1.40241	0.235618	0.231942	NA	NA	NA	NA	NA	NA	NA	NA	NA	NA	NA	NA	NA	NA	NA	0.603457	0.256093	1.42198
	thca	0.183768	0.00663128	5.09262	0.317534	0.312524	0.0233664	0.000487374	1.12027	0.0571128	0.140518	NA	NA	NA	NA	NA	0.0768068	0.00224214	2.63109	0.154614	0.140518	NA	NA	NA	NA	NA	0.0260995	0.000514096	1.32502	0.0688331	0.140518	NA	NA	NA	NA	NA	NA	NA	NA	NA	NA	NA	NA	NA	NA	NA	NA	NA	NA
	thym	NA	NA	NA	NA	NA	NA	NA	NA	NA	NA	NA	NA	NA	NA	NA	NA	NA	NA	NA	NA	NA	NA	NA	NA	NA	NA	NA	NA	NA	NA	NA	NA	NA	NA	NA	NA	NA	NA	NA	NA	NA	NA	NA	NA	NA	NA	NA	NA
	ucec	NA	NA	NA	NA	NA	NA	NA	NA	NA	NA	NA	NA	NA	NA	NA	NA	NA	NA	NA	NA	NA	NA	NA	NA	NA	NA	NA	NA	NA	NA	NA	NA	NA	NA	NA	NA	NA	NA	NA	NA	NA	NA	NA	NA	NA	NA	NA	NA
	ucs	NA	NA	NA	NA	NA	NA	NA	NA	NA	NA	NA	NA	NA	NA	NA	NA	NA	NA	NA	NA	NA	NA	NA	NA	NA	NA	NA	NA	NA	NA	NA	NA	NA	NA	NA	NA	NA	NA	NA	NA	NA	NA	NA	NA	NA	NA	NA	NA
	uvm	1	0	Inf	1	1	1	0	Inf	1	1	NA	NA	NA	NA	NA	NA	NA	NA	NA	NA	NA	NA	NA	NA	NA	NA	NA	NA	NA	NA	NA	NA	NA	NA	NA	NA	NA	NA	NA	NA	NA	NA	NA	NA	NA	1	0	Inf
Disease stage (III/IV vs I/II)	acc	0.254699	0.00458796	14.1395	0.504536	0.501413	0.186187	0.00317058	10.9336	0.418547	0.44473	NA	NA	NA	NA	NA	0.199912	0.00345421	11.5699	0.436866	0.44473	NA	NA	NA	NA	NA	0.230575	0.00402907	13.1953	0.477364	0.44473	0.187845	0.003207	11.0028	0.420713	0.44473	NA	NA	NA	NA	NA	NA	NA	NA	NA	NA	NA	NA	NA
	blca	0.699864	0.120307	4.07132	0.6912	0.685351	1.46352	0.188986	11.3336	0.71536	0.86152	1.25025	0.163571	9.55616	0.82959	0.86152	1.17365	0.152778	9.01604	0.877672	0.86152	NA	NA	NA	NA	NA	0.844031	0.0964746	7.3842	0.878216	0.86152	1.1411	0.148897	8.74502	0.898916	0.86152	1.191	0.156465	9.06579	0.865965	0.86152	1.187	0.156147	9.02327	0.868437	0.86152	1.17852	0.154966	8.9626
	brca	2.26033	0.230143	22.1997	0.484152	0.479428	1.18501	0.114493	12.265	0.88679	0.865061	1.22309	0.118258	12.6498	0.865842	0.865061	1.22353	0.117986	12.6883	0.865754	0.865061	1.25676	0.121242	13.0272	0.848099	0.865061	1.18464	0.114595	12.2463	0.886942	0.865061	1.17421	0.113475	12.1505	0.892848	0.865061	1.20911	0.116593	12.5388	0.873578	0.865061	1.22651	0.117906	12.7587	0.864332	0.865061	1.22365	0.118103	12.6781
	cesc	158.92	1.18098	21385.2	0.0427162	0.0293854	20.0363	0.0750657	5348.03	0.292995	0.312074	14.7056	0.0588886	3672.27	0.339861	0.312074	16.1629	0.0630547	4143.04	0.325444	0.312074	18.8563	0.0675215	5265.86	0.306777	0.312074	18.4125	0.0735558	4609.02	0.301228	0.312074	20.8177	0.0750774	5772.4	0.290155	0.312074	15.2928	0.0633469	3691.9	0.329902	0.312074	NA	NA	NA	NA	NA	13.7908	0.0576661	3298.08
	chol	0.0564275	4.34312e-10	7.33127e+06	0.762962	0.765275	10569.5	1.02868e-07	1086000861597160	0.473847	0.524317	NA	NA	NA	NA	NA	6497.71	4.54874e-08	928173312650308	0.502909	0.524317	NA	NA	NA	NA	NA	9.90195e+06	8.32468e-07	1.17781e+20	0.294343	0.524317	734.026	7.89361e-09	6.8257e+13	0.608597	0.524317	NA	NA	NA	NA	NA	NA	NA	NA	NA	NA	NA	NA	NA
	coad	1.14325	0.766604	1.70494	0.511485	0.509791	0.659964	0.336532	1.29424	0.226519	0.368664	0.742172	0.391373	1.4074	0.361106	0.368664	0.726744	0.378059	1.39702	0.338442	0.368664	0.748362	0.389432	1.43811	0.384426	0.368664	0.720771	0.373688	1.39022	0.328593	0.368664	0.765309	0.402222	1.45616	0.415097	0.368664	0.74335	0.388764	1.42135	0.369824	0.368664	0.741885	0.390289	1.41022	0.362273	0.368664	0.663933	0.343351	1.28384
	dlbc	129.514	0.0432193	388113	0.233723	0.21227	895.328	0.115219	6.9573e+06	0.13697	0.21227	NA	NA	NA	NA	NA	122.103	0.032578	457643	0.252452	0.21227	292.664	0.0629568	1.36049e+06	0.187462	0.21227	NA	NA	NA	NA	NA	55.236	0.0176292	173066	0.328695	0.21227	NA	NA	NA	NA	NA	NA	NA	NA	NA	NA	NA	NA	NA
	esca	0.474747	3.62878e-05	6211.03	0.877581	0.877679	0.370233	2.71044e-05	5057.2	0.837948	0.849495	0.491601	3.64286e-05	6634.12	0.883649	0.849495	0.425921	3.19661e-05	5675.02	0.860186	0.849495	0.707597	4.84459e-05	10335.1	0.94364	0.849495	0.423106	3.17765e-05	5633.67	0.859101	0.849495	0.124259	8.29185e-06	1862.09	0.670762	0.849495	0.36403	2.77586e-05	4773.93	0.834534	0.849495	0.523471	3.87794e-05	7066.17	0.893881	0.849495	0.479504	3.37504e-05	6812.48
	gbm	NA	NA	NA	NA	NA	NA	NA	NA	NA	NA	NA	NA	NA	NA	NA	NA	NA	NA	NA	NA	NA	NA	NA	NA	NA	NA	NA	NA	NA	NA	NA	NA	NA	NA	NA	NA	NA	NA	NA	NA	NA	NA	NA	NA	NA	NA	NA	NA
	hnsc	1.98188	0.160678	24.4454	0.593595	0.596886	2.80655	0.194532	40.4907	0.448583	0.486528	2.81526	0.19606	40.4247	0.446418	0.486528	2.61465	0.181982	37.5663	0.47965	0.486528	2.71651	0.188261	39.1978	0.463077	0.486528	2.62328	0.18246	37.7157	0.478256	0.486528	2.6596	0.184735	38.2898	0.472231	0.486528	2.54702	0.177995	36.4465	0.49105	0.486528	2.6564	0.184189	38.311	0.473067	0.486528	2.64698	0.184814	37.9111
	kich	2.39655e-05	2.11487e-13	2715.75	0.260865	0.258908	1.44015e-05	1.08763e-13	1906.94	0.242661	0.258908	NA	NA	NA	NA	NA	3.15352e-05	2.84393e-13	3496.81	0.272806	0.258908	NA	NA	NA	NA	NA	1.21959e-05	9.48496e-14	1568.17	0.234973	0.258908	NA	NA	NA	NA	NA	NA	NA	NA	NA	NA	3.1158e-05	2.81154e-13	3452.98	0.272235	0.258908	2.34958e-05	2.09494e-13	2635.17
	kirc	0.000291505	7.97273e-07	0.106583	0.00686145	0.00531059	0.0505751	5.66168e-05	45.178	0.389344	0.400309	0.059519	6.72043e-05	52.7126	0.415147	0.400309	0.0546282	6.24009e-05	47.8236	0.400309	0.400309	0.0718113	8.11074e-05	63.5806	0.446849	0.400309	0.0559086	6.3719e-05	49.0555	0.404231	0.400309	0.0563291	6.39052e-05	49.6512	0.40577	0.400309	0.0386268	4.18589e-05	35.6443	0.350262	0.400309	0.0400277	4.47645e-05	35.7922	0.353338	0.400309	0.0485024	5.51826e-05	42.6309
	kirp	0.158867	0.000130619	193.223	0.611736	0.614755	0.132981	0.000103386	171.048	0.58073	0.592995	0.142803	0.000112094	181.925	0.593669	0.592995	0.157621	0.000122726	202.438	0.612934	0.592995	0.213483	0.000151105	301.611	0.676484	0.592995	0.0759373	4.4885e-05	128.472	0.496703	0.592995	NA	NA	NA	NA	NA	NA	NA	NA	NA	NA	0.135696	0.000105366	174.758	0.584592	0.592995	0.156575	0.000123938	197.806
	laml	NA	NA	NA	NA	NA	NA	NA	NA	NA	NA	NA	NA	NA	NA	NA	NA	NA	NA	NA	NA	NA	NA	NA	NA	NA	NA	NA	NA	NA	NA	NA	NA	NA	NA	NA	NA	NA	NA	NA	NA	NA	NA	NA	NA	NA	NA	NA	NA
	lgg	NA	NA	NA	NA	NA	NA	NA	NA	NA	NA	NA	NA	NA	NA	NA	NA	NA	NA	NA	NA	NA	NA	NA	NA	NA	NA	NA	NA	NA	NA	NA	NA	NA	NA	NA	NA	NA	NA	NA	NA	NA	NA	NA	NA	NA	NA	NA	NA
	lihc	0.00373758	8.57513e-05	0.162907	0.00370612	0.00303074	0.00208995	3.97219e-05	0.109962	0.00227489	0.00324954	0.00407746	9.3616e-05	0.177595	0.00426999	0.00324954	0.003801	8.66428e-05	0.166749	0.00387147	0.00324954	NA	NA	NA	NA	NA	0.00391903	8.931e-05	0.171972	0.00407365	0.00324954	0.00406777	9.32864e-05	0.177375	0.00426502	0.00324954	0.00419385	9.6391e-05	0.182469	0.00445951	0.00324954	0.0036182	8.10964e-05	0.16143	0.00371908	0.00324954	0.00349377	7.78153e-05	0.156864
	luad	0.674294	0.15175	2.9962	0.604534	0.61833	1.08089	0.13374	8.73579	0.941838	0.861785	1.18187	0.160694	8.69234	0.869627	0.861785	1.2122	0.160056	9.18076	0.852219	0.861785	1.18994	0.162293	8.72466	0.86416	0.861785	1.72183	0.234093	12.6646	0.593526	0.861785	1.28382	0.159259	10.3492	0.8145	0.861785	1.189	0.161683	8.74377	0.86497	0.861785	1.15756	0.16205	8.2687	0.884039	0.861785	1.98522	0.265748	14.8302
	lusc	0.297283	0.0346414	2.55121	0.268711	0.282643	0.0760433	0.00160594	3.60076	0.19052	0.200882	NA	NA	NA	NA	NA	0.084184	0.0018836	3.76245	0.201783	0.200882	0.084894	0.00189834	3.79647	0.20339	0.200882	0.0724151	0.00156585	3.34895	0.179565	0.200882	0.0866874	0.00191433	3.92549	0.208742	0.200882	0.086716	0.00194139	3.87334	0.207166	0.200882	0.084254	0.00189516	3.74571	0.201307	0.200882	0.0814416	0.00182776	3.62888
	meso	12028.6	0.000133446	1.08425e+12	0.314752	0.317834	10886	9.57396e-05	1.23778e+12	0.326018	0.317834	NA	NA	NA	NA	NA	5973.62	5.7895e-05	6.16359e+11	0.355699	0.317834	NA	NA	NA	NA	NA	NA	NA	NA	NA	NA	NA	NA	NA	NA	NA	10298.7	0.000117853	8.99965e+11	0.321997	0.317834	NA	NA	NA	NA	NA	NA	NA	NA
	ov	0.653451	0.177573	2.40463	0.522125	0.469531	0.556468	0.0807032	3.83699	0.551851	0.465182	NA	NA	NA	NA	NA	NA	NA	NA	NA	NA	0.558447	0.0802221	3.8875	0.55621	0.465182	0.54231	0.0783645	3.75297	0.535269	0.465182	0.534787	0.0758414	3.77098	0.529973	0.465182	0.544739	0.0790722	3.75278	0.537303	0.465182	NA	NA	NA	NA	NA	NA	NA	NA
	paad	0.00747126	7.09408e-11	786849	0.603379	0.636391	2.66904e-05	1.39325e-23	5.11309e+13	0.623908	0.616615	1.36317e-05	6.25116e-24	2.97263e+13	0.603062	0.616615	1.23245e-05	6.6591e-24	2.28098e+13	0.598383	0.616615	1.36317e-05	6.25116e-24	2.97263e+13	0.603062	0.616615	1.96045e-05	9.52952e-24	4.03312e+13	0.61438	0.616615	1.08999e-05	5.10207e-24	2.32861e+13	0.595668	0.616615	NA	NA	NA	NA	NA	NA	NA	NA	NA	NA	NA	NA	NA
	pcpg	NA	NA	NA	NA	NA	NA	NA	NA	NA	NA	NA	NA	NA	NA	NA	NA	NA	NA	NA	NA	NA	NA	NA	NA	NA	NA	NA	NA	NA	NA	NA	NA	NA	NA	NA	NA	NA	NA	NA	NA	NA	NA	NA	NA	NA	NA	NA	NA
	prad	NA	NA	NA	NA	NA	NA	NA	NA	NA	NA	NA	NA	NA	NA	NA	NA	NA	NA	NA	NA	NA	NA	NA	NA	NA	NA	NA	NA	NA	NA	NA	NA	NA	NA	NA	NA	NA	NA	NA	NA	NA	NA	NA	NA	NA	NA	NA	NA
	read	1.51462	0.770785	2.97628	0.228365	0.216763	1.01336	0.441794	2.32441	0.974995	0.95345	1.00767	0.439504	2.31034	0.985596	0.95345	1.00767	0.439504	2.31034	0.985596	0.95345	NA	NA	NA	NA	NA	1.02976	0.448736	2.36309	0.944838	0.95345	0.999867	0.437285	2.28623	0.999749	0.95345	1.04988	0.450099	2.44888	0.910322	0.95345	1.05359	0.456926	2.42938	0.902531	0.95345	NA	NA	NA
	sarc	NA	NA	NA	NA	NA	NA	NA	NA	NA	NA	NA	NA	NA	NA	NA	NA	NA	NA	NA	NA	NA	NA	NA	NA	NA	NA	NA	NA	NA	NA	NA	NA	NA	NA	NA	NA	NA	NA	NA	NA	NA	NA	NA	NA	NA	NA	NA	NA
	skcm	0.270919	0.0336145	2.18349	0.220002	0.209927	0.462264	0.0518892	4.11815	0.489246	0.493263	0.444594	0.0498435	3.96568	0.467824	0.493263	0.458304	0.0515033	4.07823	0.484188	0.493263	0.491112	0.0554035	4.35336	0.523008	0.493263	0.472263	0.0529084	4.21544	0.501754	0.493263	0.453503	0.0506428	4.06109	0.479578	0.493263	0.512202	0.0574179	4.56915	0.549034	0.493263	NA	NA	NA	NA	NA	0.523506	0.059013	4.64404
	stad	6.50785	0.381982	110.875	0.195418	0.185304	4.68291	0.265414	82.6246	0.291781	0.241258	5.18651	0.290082	92.732	0.263227	0.241258	5.36879	0.300055	96.0622	0.253462	0.241258	5.40016	0.299767	97.2813	0.252935	0.241258	4.93611	0.277868	87.6862	0.276771	0.241258	4.98896	0.279681	88.9934	0.27427	0.241258	5.49488	0.304503	99.1574	0.248355	0.241258	5.40867	0.299051	97.8219	0.253142	0.241258	5.27709	0.294886	94.4354
	tgct	0.740434	0.242439	2.26136	0.597809	0.608856	0.735966	0.238198	2.27393	0.594278	0.626204	0.765465	0.248652	2.35645	0.641305	0.626204	NA	NA	NA	NA	NA	0.763394	0.248437	2.34574	0.637375	0.626204	0.760843	0.248115	2.33312	0.632588	0.626204	NA	NA	NA	NA	NA	NA	NA	NA	NA	NA	NA	NA	NA	NA	NA	0.758399	0.24775	2.32157
	thca	15.2268	0.360236	643.62	0.154017	0.137721	1.39273	0.0231147	83.9159	0.874131	0.540415	NA	NA	NA	NA	NA	3.20965	0.0769163	133.936	0.540158	0.540415	NA	NA	NA	NA	NA	1.36587	0.0226103	82.5117	0.881547	0.540415	NA	NA	NA	NA	NA	NA	NA	NA	NA	NA	NA	NA	NA	NA	NA	NA	NA	NA
	thym	0.218501	0.000588854	81.0772	0.614358	0.617815	0.246099	0.000651188	93.0067	0.643347	0.64635	NA	NA	NA	NA	NA	NA	NA	NA	NA	NA	NA	NA	NA	NA	NA	NA	NA	NA	NA	NA	NA	NA	NA	NA	NA	NA	NA	NA	NA	NA	NA	NA	NA	NA	NA	NA	NA	NA
	ucec	0.541436	0.101927	2.8761	0.47148	0.476202	1.65585	0.119703	22.9054	0.706728	0.690647	1.66926	0.116156	23.9886	0.706322	0.690647	1.70344	0.116427	24.9231	0.697213	0.690647	1.71083	0.116553	25.1126	0.695224	0.690647	2.09517	0.15922	27.5704	0.573766	0.690647	1.56334	0.109754	22.2683	0.741636	0.690647	1.66923	0.116273	23.9636	0.706224	0.690647	1.6691	0.116185	23.9782	0.706338	0.690647	1.72864	0.117757	25.3758
	ucs	0.252602	3.90753e-05	1632.94	0.75857	0.757912	0.260124	3.93108e-05	1721.27	0.764172	0.757912	NA	NA	NA	NA	NA	0.35836	5.44029e-05	2360.58	0.819065	0.757912	NA	NA	NA	NA	NA	0.254257	3.90885e-05	1653.85	0.759844	0.757912	0.35836	5.44029e-05	2360.58	0.819065	0.757912	NA	NA	NA	NA	NA	NA	NA	NA	NA	NA	NA	NA	NA
	uvm	25.9933	4.68833e-09	1.44114e+11	0.775952	0.775606	1.85643	2.40248e-10	1.43448e+10	0.957528	0.775606	NA	NA	NA	NA	NA	NA	NA	NA	NA	NA	NA	NA	NA	NA	NA	NA	NA	NA	NA	NA	NA	NA	NA	NA	NA	NA	NA	NA	NA	NA	NA	NA	NA	NA	NA	14.6145	2.65149e-09	8.05519e+10
Disease stage (II/III/IV vs I)	acc	21.1656	0.167219	2679.02	0.216513	0.219979	21.1656	0.167219	2679.02	0.216513	0.257028	NA	NA	NA	NA	NA	23.4858	0.179887	3066.28	0.204142	0.42011	NA	NA	NA	NA	NA	23.0121	0.174702	3031.2	0.207905	0.425528	23.191	0.176759	3042.67	0.206416	0.423376	NA	NA	NA	NA	NA	NA	NA	NA	NA	NA	NA	NA	NA
	blca	62.631	0.994495	3944.35	0.050306	0.13455	62.631	0.994495	3944.35	0.050306	0.288763	63.3131	0.941625	4257.05	0.0533656	0.323652	62.6999	0.929049	4231.51	0.0541395	0.322292	NA	NA	NA	NA	NA	66.7073	1.03973	4279.84	0.0478934	0.307176	62.7705	0.925622	4256.75	0.0543496	0.323184	63.4942	0.938265	4296.77	0.0535659	0.325586	63.2369	0.93401	4281.44	0.0538277	0.324725	62.9867	0.929891	4266.43
	brca	0.0252889	0.00108161	0.591272	0.0222119	0.0157205	0.0252889	0.00108161	0.591272	0.0222119	0.049384	0.0253243	0.0010776	0.595135	0.0224803	0.030494	0.0247597	0.00106039	0.578126	0.0214001	0.0237493	0.0267192	0.00114086	0.625767	0.024366	0.0188668	0.0262338	0.00112535	0.611553	0.0234489	0.0519946	0.0239472	0.00101508	0.564949	0.0206658	0.0323092	0.0258642	0.00110805	0.60372	0.02297	0.0509336	0.0245123	0.00104513	0.574906	0.0212317	0.0468236	0.0255727	0.0010897	0.60013
	cesc	9.72692	0.133813	707.053	0.298225	0.307105	9.72692	0.133813	707.053	0.298225	0.535087	8.21728	0.113692	593.915	0.334841	0.23367	8.92907	0.125792	633.811	0.314081	0.561618	9.80761	0.133146	722.432	0.297966	0.0312076	11.2031	0.151537	828.238	0.271108	0.325891	8.76629	0.120601	637.207	0.320854	0.592218	8.7405	0.124468	613.785	0.3176	0.367943	NA	NA	NA	NA	NA	9.43824	0.131124	679.361
	chol	121.078	7.75572e-07	1.89019e+10	0.618278	0.736724	121.078	7.75572e-07	1.89019e+10	0.618278	0.462784	NA	NA	NA	NA	NA	6.01842	6.98045e-08	5.18898e+08	0.847335	0.440923	NA	NA	NA	NA	NA	87011.2	1.44942e-05	522344236434591	0.322135	0.113734	4.08967	4.44526e-08	3.76254e+08	0.880337	0.530127	NA	NA	NA	NA	NA	NA	NA	NA	NA	NA	NA	NA	NA
	coad	0.987916	0.432433	2.25695	0.976991	0.813721	0.987916	0.432433	2.25695	0.976991	0.34453	0.911975	0.407534	2.04081	0.822596	0.779216	0.914623	0.403193	2.07478	0.830903	0.623158	0.896363	0.394489	2.03673	0.793883	0.490561	0.903479	0.394446	2.06942	0.810297	0.97125	0.919219	0.408847	2.0667	0.838534	0.84297	0.899907	0.393949	2.05568	0.802412	0.245667	0.88356	0.391718	1.99296	0.76548	0.609516	0.971086	0.432172	2.18202
	dlbc	25.0032	0.002539	246224	0.492619	0.558489	25.0032	0.002539	246224	0.492619	0.783535	NA	NA	NA	NA	NA	12.2673	0.00196826	76456.5	0.573882	0.584096	17.3743	0.0028047	107629	0.52161	0.679006	NA	NA	NA	NA	NA	5.26226	0.000431323	64201.1	0.729419	0.513274	NA	NA	NA	NA	NA	NA	NA	NA	NA	NA	NA	NA	NA
	esca	1.01673	3.45271e-07	2.99401e+06	0.998258	0.941591	1.01673	3.45271e-07	2.99401e+06	0.998258	0.72764	0.633824	2.00554e-07	2.00312e+06	0.952382	0.885733	0.457663	1.39353e-07	1.50305e+06	0.918678	0.693454	0.755123	2.53194e-07	2.25207e+06	0.970544	0.696639	0.464554	1.31339e-07	1.64315e+06	0.920619	0.480339	0.00638153	2.08507e-10	195311	0.565478	0.0584165	0.609546	1.91899e-07	1.93615e+06	0.948327	0.88545	0.474491	1.34506e-07	1.67383e+06	0.92279	0.883124	1.08828	3.6686e-07	3.22838e+06
	gbm	NA	NA	NA	NA	NA	NA	NA	NA	NA	NA	NA	NA	NA	NA	NA	NA	NA	NA	NA	NA	NA	NA	NA	NA	NA	NA	NA	NA	NA	NA	NA	NA	NA	NA	NA	NA	NA	NA	NA	NA	NA	NA	NA	NA	NA	NA	NA	NA
	hnsc	0.133567	0.000375095	47.5618	0.501846	0.454526	0.133567	0.000375095	47.5618	0.501846	0.294767	0.129294	0.000353034	47.352	0.497019	0.579093	0.116333	0.000307613	43.9945	0.477457	0.675608	0.13712	0.000378482	49.677	0.508683	0.546567	0.126911	0.000338427	47.5921	0.494842	0.322734	0.123127	0.000330938	45.8096	0.487956	0.398404	0.119658	0.000330176	43.3648	0.480089	0.394374	0.107387	0.000275566	41.848	0.463487	0.595183	0.127992	0.000359702	45.5434
	kich	1428.79	1.71546e-05	1.19004e+11	0.434977	0.36676	1428.79	1.71546e-05	1.19004e+11	0.434977	0.0989132	NA	NA	NA	NA	NA	3540.94	4.01557e-05	3.12242e+11	0.381304	0.463735	NA	NA	NA	NA	NA	3599.33	4.08733e-05	3.16959e+11	0.380316	0.46298	NA	NA	NA	NA	NA	NA	NA	NA	NA	NA	3586.67	4.07182e-05	3.15933e+11	0.380529	0.463142	4814.16	5.46379e-05	4.24177e+11
	kirc	0.151655	0.000174501	131.799	0.584886	0.620186	0.151655	0.000174501	131.799	0.584886	0.683141	0.194326	0.000228876	164.991	0.634005	0.572415	0.182363	0.000215743	154.148	0.620679	0.882734	0.229181	0.000270758	193.988	0.668398	0.247161	0.174227	0.00020545	147.75	0.611513	0.771295	0.180028	0.00021146	153.269	0.61841	0.881318	0.14346	0.000163798	125.647	0.574316	0.550807	0.124512	0.000141473	109.583	0.547005	0.0427728	0.152967	0.00017812	131.366
	kirp	0.145405	0.000248189	85.1873	0.553178	0.564855	0.145405	0.000248189	85.1873	0.553178	0.809452	0.148684	0.00025718	85.9587	0.556955	0.811618	0.175527	0.000298995	103.045	0.592696	0.596515	0.187488	0.000303938	115.654	0.609562	0.75363	0.0773217	0.000102068	58.5751	0.449222	0.355235	NA	NA	NA	NA	NA	NA	NA	NA	NA	NA	0.150876	0.000259165	87.8341	0.560416	0.725085	0.173625	0.000299442	100.672
	laml	NA	NA	NA	NA	NA	NA	NA	NA	NA	NA	NA	NA	NA	NA	NA	NA	NA	NA	NA	NA	NA	NA	NA	NA	NA	NA	NA	NA	NA	NA	NA	NA	NA	NA	NA	NA	NA	NA	NA	NA	NA	NA	NA	NA	NA	NA	NA	NA
	lgg	NA	NA	NA	NA	NA	NA	NA	NA	NA	NA	NA	NA	NA	NA	NA	NA	NA	NA	NA	NA	NA	NA	NA	NA	NA	NA	NA	NA	NA	NA	NA	NA	NA	NA	NA	NA	NA	NA	NA	NA	NA	NA	NA	NA	NA	NA	NA	NA
	lihc	0.0733194	0.00194635	2.76196	0.15817	0.184414	0.0733194	0.00194635	2.76196	0.15817	0.124934	0.0948347	0.00264252	3.40343	0.197224	0.352188	0.0925998	0.00258019	3.3233	0.192729	0.414223	NA	NA	NA	NA	NA	0.094063	0.00260069	3.40211	0.196646	0.207881	0.0955016	0.00265648	3.43332	0.198778	0.245519	0.0884952	0.00245291	3.1927	0.185031	0.340949	0.0924832	0.00257457	3.32217	0.192608	0.414003	0.0882527	0.00242998	3.20518
	luad	0.776515	0.15745	3.82964	0.756045	0.938227	0.776515	0.15745	3.82964	0.756045	0.699244	0.937117	0.2034	4.31755	0.933591	0.549728	0.912982	0.198062	4.20845	0.907046	0.196185	0.940668	0.204052	4.33643	0.937474	0.974404	1.1433	0.224413	5.82467	0.871932	0.788421	0.963023	0.208287	4.45258	0.961533	0.84569	0.945028	0.205066	4.35507	0.94218	0.165356	0.91546	0.198668	4.21843	0.909782	0.301113	1.02076	0.202224	5.15245
	lusc	0.0194273	0.000322394	1.17068	0.059483	0.0459865	0.0194273	0.000322394	1.17068	0.059483	0.0683648	NA	NA	NA	NA	NA	0.0237161	0.000427823	1.31469	0.0677884	0.106705	0.0241251	0.00043785	1.32927	0.0686348	0.0829514	0.0189902	0.000318312	1.13294	0.0574157	0.0971929	0.0206772	0.000363312	1.1768	0.0599701	0.121346	0.0215442	0.000382937	1.21209	0.0619828	0.131676	0.0232132	0.00041677	1.29293	0.0665494	0.0445324	0.0219355	0.000390854	1.23107
	meso	55.192	3.01084e-10	1.01173e+13	0.761804	0.679974	55.192	3.01084e-10	1.01173e+13	0.761804	0.579605	NA	NA	NA	NA	NA	136.308	8.33672e-10	2.22867e+13	0.709086	0.82691	NA	NA	NA	NA	NA	NA	NA	NA	NA	NA	NA	NA	NA	NA	NA	211.468	1.81032e-09	2.47021e+13	0.680499	0.815022	NA	NA	NA	NA	NA	NA	NA	NA
	ov	1	0	Inf	1	1	1	0	Inf	1	1	NA	NA	NA	NA	NA	NA	NA	NA	NA	NA	1	0	Inf	1	1	1	0	Inf	1	1	1	0	Inf	1	1	1	0	Inf	1	1	NA	NA	NA	NA	NA	NA	NA	NA
	paad	3.6356e-07	9.96342e-25	1.32661e+11	0.472357	0.465161	3.6356e-07	9.96342e-25	1.32661e+11	0.472357	0.411157	6.46238e-07	1.67812e-24	2.48863e+11	0.490288	0.70939	8.86398e-07	2.71856e-24	2.89014e+11	0.498191	0.657547	6.46238e-07	1.67812e-24	2.48863e+11	0.490288	0.70939	5.06486e-07	1.54123e-24	1.66443e+11	0.481182	0.590882	7.9912e-07	1.96756e-24	3.24561e+11	0.497341	0.71543	NA	NA	NA	NA	NA	NA	NA	NA	NA	NA	NA	NA	NA
	pcpg	NA	NA	NA	NA	NA	NA	NA	NA	NA	NA	NA	NA	NA	NA	NA	NA	NA	NA	NA	NA	NA	NA	NA	NA	NA	NA	NA	NA	NA	NA	NA	NA	NA	NA	NA	NA	NA	NA	NA	NA	NA	NA	NA	NA	NA	NA	NA	NA
	prad	NA	NA	NA	NA	NA	NA	NA	NA	NA	NA	NA	NA	NA	NA	NA	NA	NA	NA	NA	NA	NA	NA	NA	NA	NA	NA	NA	NA	NA	NA	NA	NA	NA	NA	NA	NA	NA	NA	NA	NA	NA	NA	NA	NA	NA	NA	NA	NA
	read	0.827384	0.299784	2.28353	0.714496	0.759655	0.827384	0.299784	2.28353	0.714496	0.0526419	0.820989	0.307434	2.19242	0.693891	0.236051	0.820989	0.307434	2.19242	0.693891	0.236051	NA	NA	NA	NA	NA	0.869923	0.331399	2.28355	0.777173	0.245502	0.797055	0.290373	2.18786	0.65973	0.0564144	0.803653	0.297434	2.17143	0.666453	0.694719	0.920877	0.354699	2.3908	0.865531	0.252089	NA	NA	NA
	sarc	NA	NA	NA	NA	NA	NA	NA	NA	NA	NA	NA	NA	NA	NA	NA	NA	NA	NA	NA	NA	NA	NA	NA	NA	NA	NA	NA	NA	NA	NA	NA	NA	NA	NA	NA	NA	NA	NA	NA	NA	NA	NA	NA	NA	NA	NA	NA	NA
	skcm	4.13871	0.377249	45.4049	0.245127	0.255141	4.13871	0.377249	45.4049	0.245127	0.522918	3.98842	0.364201	43.6777	0.257279	0.420802	4.00935	0.367199	43.7771	0.254894	0.461931	4.93554	0.448125	54.3588	0.19216	0.0930416	4.47642	0.40615	49.3372	0.220918	0.385729	3.72366	0.337373	41.0988	0.283232	0.264932	4.81048	0.424868	54.4657	0.204569	0.282243	NA	NA	NA	NA	NA	4.28563	0.388664	47.2556
	stad	8.49722	0.318401	226.766	0.201612	0.196008	8.49722	0.318401	226.766	0.201612	0.244268	8.95626	0.344551	232.809	0.187189	0.331606	9.58796	0.361512	254.29	0.176502	0.0490349	8.35689	0.315393	221.431	0.204155	0.124381	9.24114	0.358521	238.198	0.179839	0.402837	8.26495	0.312524	218.574	0.206256	0.125184	9.3754	0.365808	240.285	0.176272	0.430723	10.1106	0.399033	256.182	0.160651	0.209115	9.51274	0.372921	242.658
	tgct	0.495491	0.186795	1.31434	0.158301	0.135408	0.495491	0.186795	1.31434	0.158301	0.30215	0.494065	0.187302	1.30325	0.154225	0.241267	NA	NA	NA	NA	NA	0.492538	0.186803	1.29866	0.152244	0.238678	0.490572	0.186114	1.29308	0.149812	0.235481	NA	NA	NA	NA	NA	NA	NA	NA	NA	NA	NA	NA	NA	NA	NA	0.488601	0.18538	1.28779
	thca	2.34084	0.0600199	91.2949	0.649103	0.462297	2.34084	0.0600199	91.2949	0.649103	0.518465	NA	NA	NA	NA	NA	3.58569	0.113324	113.456	0.468755	0.745144	NA	NA	NA	NA	NA	1.34619	0.028843	62.8305	0.879497	0.190915	NA	NA	NA	NA	NA	NA	NA	NA	NA	NA	NA	NA	NA	NA	NA	NA	NA	NA
	thym	2.69806	0.0162898	446.876	0.703419	0.704327	2.69806	0.0162898	446.876	0.703419	0.704327	NA	NA	NA	NA	NA	NA	NA	NA	NA	NA	NA	NA	NA	NA	NA	NA	NA	NA	NA	NA	NA	NA	NA	NA	NA	NA	NA	NA	NA	NA	NA	NA	NA	NA	NA	NA	NA	NA
	ucec	1.16744	0.130883	10.4132	0.88972	0.889315	1.16744	0.130883	10.4132	0.88972	0.982377	1.1909	0.131079	10.8196	0.876684	0.749942	1.2212	0.133624	11.1606	0.859494	0.78332	1.21292	0.133015	11.0603	0.864091	0.814778	1.27231	0.140678	11.5068	0.830274	0.889351	1.12529	0.126113	10.0408	0.915814	0.557279	1.17228	0.131047	10.4867	0.886937	0.940753	1.1589	0.130246	10.3116	0.894798	0.942083	1.22783	0.134734	11.1893
	ucs	0.00666972	3.48055e-07	127.811	0.319325	0.298779	0.00666972	3.48055e-07	127.811	0.319325	0.356767	NA	NA	NA	NA	NA	0.0103466	5.8247e-07	183.791	0.35987	0.24723	NA	NA	NA	NA	NA	0.00702568	3.87907e-07	127.247	0.321597	0.560547	0.0103466	5.8247e-07	183.791	0.35987	0.24723	NA	NA	NA	NA	NA	NA	NA	NA	NA	NA	NA	NA	NA
	uvm	1	0	Inf	1	1	1	0	Inf	1	1	NA	NA	NA	NA	NA	NA	NA	NA	NA	NA	NA	NA	NA	NA	NA	NA	NA	NA	NA	NA	NA	NA	NA	NA	NA	NA	NA	NA	NA	NA	NA	NA	NA	NA	NA	1	0	Inf
Disease stage (IV vs I/II/III)	acc	0.345095	0.00347794	34.2417	0.650132	0.657952	0.345095	0.00347794	34.2417	0.650132	0.906254	NA	NA	NA	NA	NA	0.355214	0.0036337	34.7241	0.657987	0.729601	NA	NA	NA	NA	NA	0.36981	0.00371629	36.7999	0.671693	0.735261	0.277338	0.00273542	28.1185	0.586295	0.16687	NA	NA	NA	NA	NA	NA	NA	NA	NA	NA	NA	NA	NA
	blca	2.39159	0.233367	24.5095	0.462709	0.419697	2.39159	0.233367	24.5095	0.462709	0.69974	2.38286	0.235681	24.0919	0.461982	0.330876	2.5752	0.248593	26.6768	0.427763	0.554108	NA	NA	NA	NA	NA	2.17336	0.205615	22.9725	0.518778	0.642182	2.52567	0.24817	25.7042	0.433818	0.669922	2.50198	0.247202	25.323	0.437419	0.479606	2.47849	0.243879	25.1883	0.442955	0.641893	2.45368	0.240445	25.0392
	brca	0.113022	0.000133757	95.5008	0.526047	0.549426	0.113022	0.000133757	95.5008	0.526047	0.835959	0.113406	0.000134948	95.3033	0.526357	0.809776	0.115926	0.000136463	98.4801	0.5312	0.787222	0.115239	0.000136225	97.4855	0.529811	0.786341	0.109642	0.000133886	89.7873	0.518355	0.730336	0.107841	0.000132551	87.7373	0.514816	0.650022	0.1239	0.000135007	113.707	0.548525	0.23988	0.106478	0.000126732	89.4612	0.514436	0.7765	0.113011	0.00013479	94.7506
	cesc	140.654	0.000280507	7.05283e+07	0.460136	0.356031	140.654	0.000280507	7.05283e+07	0.460136	0.358624	332.205	0.000460293	2.39761e+08	0.398918	0.611041	323.7	0.000513247	2.04155e+08	0.39629	0.608116	302.579	0.000500645	1.82872e+08	0.400321	0.589719	307.303	0.000435644	2.16771e+08	0.404479	0.595579	262.796	0.000398448	1.73328e+08	0.415104	0.605269	329.315	0.000499898	2.16941e+08	0.396424	0.631636	NA	NA	NA	NA	NA	297.965	0.000456732	1.94387e+08
	chol	48520.1	1.50257e-08	1.56679e+17	0.462824	0.432014	48520.1	1.50257e-08	1.56679e+17	0.462824	0.733551	NA	NA	NA	NA	NA	116569	2.8051e-08	4.84419e+17	0.431307	0.575785	NA	NA	NA	NA	NA	4507.87	5.92873e-10	3.42752e+16	0.578221	0.572189	12806	4.70339e-09	3.48671e+16	0.517375	0.650403	NA	NA	NA	NA	NA	NA	NA	NA	NA	NA	NA	NA	NA
	coad	0.53213	0.230682	1.2275	0.139057	0.243788	0.53213	0.230682	1.2275	0.139057	0.098805	0.611223	0.272487	1.37105	0.232344	0.424701	0.599186	0.264255	1.35863	0.220113	0.344671	0.609837	0.268844	1.38333	0.236625	0.303978	0.611692	0.266505	1.40398	0.246242	0.506982	0.622205	0.276698	1.39914	0.251119	0.316076	0.601167	0.26251	1.37672	0.228693	0.174213	0.624011	0.276768	1.40692	0.255575	0.380718	0.572771	0.254116	1.29101
	dlbc	1439.95	0.0368304	5.62973e+07	0.177656	0.385747	1439.95	0.0368304	5.62973e+07	0.177656	0.113079	NA	NA	NA	NA	NA	38.6296	0.00388972	383638	0.436475	0.0541104	133.805	0.00990717	1.80716e+06	0.312962	0.158198	NA	NA	NA	NA	NA	18.4435	0.00303394	112120	0.512026	0.389568	NA	NA	NA	NA	NA	NA	NA	NA	NA	NA	NA	NA	NA
	esca	0.00721139	1.7768e-09	29268.4	0.525243	0.663003	0.00721139	1.7768e-09	29268.4	0.525243	0.062271	0.0263027	4.38238e-09	157866	0.64777	0.82897	0.0352198	5.59289e-09	221787	0.67528	0.704479	0.0229523	4.06972e-09	129446	0.634167	0.688018	0.0336924	5.13454e-09	221087	0.672041	0.5362	0.0144844	2.53241e-09	82845.8	0.593738	0.669916	0.0272238	4.50316e-09	164581	0.651031	0.830551	0.0328478	4.93062e-09	218833	0.670029	0.839517	0.0162664	2.95245e-09	89618.7
	gbm	NA	NA	NA	NA	NA	NA	NA	NA	NA	NA	NA	NA	NA	NA	NA	NA	NA	NA	NA	NA	NA	NA	NA	NA	NA	NA	NA	NA	NA	NA	NA	NA	NA	NA	NA	NA	NA	NA	NA	NA	NA	NA	NA	NA	NA	NA	NA	NA
	hnsc	1.77003	0.14385	21.7797	0.655689	0.700059	1.77003	0.14385	21.7797	0.655689	0.065913	1.8406	0.14989	22.6021	0.633513	0.0607671	1.63606	0.135257	19.7897	0.698718	0.896984	1.85141	0.150631	22.7557	0.630384	0.363112	1.69059	0.139001	20.5616	0.680395	0.50667	1.68065	0.137902	20.4826	0.684032	0.234179	1.62736	0.134581	19.678	0.701788	0.898424	1.71329	0.140866	20.8379	0.672744	0.750347	1.6283	0.134603	19.6976
	kich	5.36016e-13	1.56809e-23	0.0183225	0.0224209	0.0145076	5.36016e-13	1.56809e-23	0.0183225	0.0224209	0.036846	NA	NA	NA	NA	NA	2.2245e-13	5.6039e-24	0.00883029	0.0192939	0.0476186	NA	NA	NA	NA	NA	2.22078e-13	5.60691e-24	0.00879609	0.019276	0.0475679	NA	NA	NA	NA	NA	NA	NA	NA	NA	NA	2.22161e-13	5.60634e-24	0.00880351	0.0192799	0.0475789	2.109e-13	5.48784e-24	0.00810498
	kirc	0.0099793	1.73245e-06	57.4831	0.297003	0.270771	0.0099793	1.73245e-06	57.4831	0.297003	0.333318	0.00820502	1.45151e-06	46.381	0.275905	0.159803	0.0072215	1.32324e-06	39.4108	0.261395	0.291178	0.00913053	1.59854e-06	52.1516	0.287311	0.309692	0.0065337	1.20196e-06	35.5163	0.251619	0.403411	0.00929626	1.6772e-06	51.5266	0.287484	0.309636	0.0049064	8.77489e-07	27.4337	0.227148	0.173814	0.00609617	1.15386e-06	32.2077	0.243582	0.258854	0.00745017	1.36728e-06	40.5953
	kirp	73.8091	2.02925e-05	2.68464e+08	0.576791	0.535008	73.8091	2.02925e-05	2.68464e+08	0.576791	0.259273	81.7165	2.73274e-05	2.44355e+08	0.562733	0.671343	111.191	3.15945e-05	3.91314e+08	0.540155	0.77318	72.9738	2.15575e-05	2.47022e+08	0.575983	0.758285	85.4889	1.84714e-05	3.95659e+08	0.569982	0.755276	NA	NA	NA	NA	NA	NA	NA	NA	NA	NA	95.8918	3.00105e-05	3.06401e+08	0.550402	0.740006	105.986	3.21292e-05	3.49621e+08
	laml	NA	NA	NA	NA	NA	NA	NA	NA	NA	NA	NA	NA	NA	NA	NA	NA	NA	NA	NA	NA	NA	NA	NA	NA	NA	NA	NA	NA	NA	NA	NA	NA	NA	NA	NA	NA	NA	NA	NA	NA	NA	NA	NA	NA	NA	NA	NA	NA
	lgg	NA	NA	NA	NA	NA	NA	NA	NA	NA	NA	NA	NA	NA	NA	NA	NA	NA	NA	NA	NA	NA	NA	NA	NA	NA	NA	NA	NA	NA	NA	NA	NA	NA	NA	NA	NA	NA	NA	NA	NA	NA	NA	NA	NA	NA	NA	NA	NA
	lihc	18582.3	1.21572e-07	2840291268856780	0.454382	0.362513	18582.3	1.21572e-07	2840291268856780	0.454382	0.451672	22077	2.39769e-07	2032764384143950	0.437437	0.630856	20408.3	2.17288e-07	1916811393158450	0.441406	0.644794	NA	NA	NA	NA	NA	22879.9	2.07493e-07	2522924075782930	0.439064	0.594975	21531.2	2.35995e-07	1964421174592390	0.438419	0.622494	24013.8	2.46747e-07	2337065346866260	0.434602	0.627545	22406.7	1.99756e-07	2513375322250780	0.440325	0.643379	21331.6	1.85248e-07	2456384164725060
	luad	12.277	1.53849e-05	9.79691e+06	0.717598	0.60106	12.277	1.53849e-05	9.79691e+06	0.717598	0.284805	22.5354	1.20281e-05	4.22215e+07	0.672501	0.848409	25.8928	1.27375e-05	5.26348e+07	0.660601	0.815425	21.7583	1.27079e-05	3.72544e+07	0.674063	0.773532	24.0456	1.13377e-05	5.09973e+07	0.668762	0.722656	33.985	1.44549e-05	7.99022e+07	0.637596	0.706323	22.2292	1.25147e-05	3.94845e+07	0.672718	0.797395	19.6426	1.12074e-05	3.44264e+07	0.68478	0.829491	18.9595	1.27851e-05	2.81158e+07
	lusc	0.167001	1.37557e-05	2027.48	0.709145	0.734821	0.167001	1.37557e-05	2027.48	0.709145	0.466232	NA	NA	NA	NA	NA	0.150855	9.55709e-06	2381.19	0.701354	0.888047	0.163431	9.25479e-06	2886.02	0.716572	0.92827	0.145983	1.06697e-05	1997.33	0.692101	0.785646	0.179299	9.52041e-06	3376.75	0.732186	0.813913	0.166101	9.37721e-06	2942.2	0.719084	0.911434	0.163419	9.57663e-06	2788.65	0.715608	0.910217	0.159683	9.48614e-06	2687.99
	meso	1.17605e+09	0.000309744	4.46526e+21	0.157586	0.167966	1.17605e+09	0.000309744	4.46526e+21	0.157586	0.129341	NA	NA	NA	NA	NA	3.10569e+08	0.000107486	8.97356e+20	0.181636	0.279846	NA	NA	NA	NA	NA	NA	NA	NA	NA	NA	NA	NA	NA	NA	NA	6.9998e+07	5.71726e-05	8.57006e+19	0.203365	0.313913	NA	NA	NA	NA	NA	NA	NA	NA
	ov	0.705639	0.430837	1.15572	0.166038	0.167189	0.705639	0.430837	1.15572	0.166038	0.232885	NA	NA	NA	NA	NA	NA	NA	NA	NA	NA	0.717962	0.437773	1.17748	0.189287	0.239464	0.701561	0.427978	1.15003	0.159839	0.326115	0.681652	0.413853	1.12274	0.132262	0.0534208	0.700871	0.427555	1.14891	0.158688	0.324236	NA	NA	NA	NA	NA	NA	NA	NA
	paad	1.78594e-09	1.20544e-31	2.646e+13	0.439307	0.448447	1.78594e-09	1.20544e-31	2.646e+13	0.439307	0.626094	8.59922e-10	4.90792e-32	1.50668e+13	0.424407	0.728722	8.42964e-10	5.7859e-32	1.22814e+13	0.422292	0.707018	8.59922e-10	4.90792e-32	1.50668e+13	0.424407	0.728722	1.25171e-09	7.34247e-32	2.13386e+13	0.43254	0.695721	7.04836e-10	4.27405e-32	11623518878794	0.419457	0.724612	NA	NA	NA	NA	NA	NA	NA	NA	NA	NA	NA	NA	NA
	pcpg	NA	NA	NA	NA	NA	NA	NA	NA	NA	NA	NA	NA	NA	NA	NA	NA	NA	NA	NA	NA	NA	NA	NA	NA	NA	NA	NA	NA	NA	NA	NA	NA	NA	NA	NA	NA	NA	NA	NA	NA	NA	NA	NA	NA	NA	NA	NA	NA
	prad	NA	NA	NA	NA	NA	NA	NA	NA	NA	NA	NA	NA	NA	NA	NA	NA	NA	NA	NA	NA	NA	NA	NA	NA	NA	NA	NA	NA	NA	NA	NA	NA	NA	NA	NA	NA	NA	NA	NA	NA	NA	NA	NA	NA	NA	NA	NA	NA
	read	1.07307	0.345231	3.33539	0.90299	0.901065	1.07307	0.345231	3.33539	0.90299	0.345116	1.06032	0.340912	3.29786	0.919415	0.840591	1.06032	0.340912	3.29786	0.919415	0.840591	NA	NA	NA	NA	NA	1.07754	0.34505	3.36498	0.897727	0.837898	1.05349	0.341869	3.24638	0.927697	0.708934	1.0166	0.328765	3.14348	0.977201	0.711599	1.09664	0.347774	3.45806	0.874898	0.834349	NA	NA	NA
	sarc	NA	NA	NA	NA	NA	NA	NA	NA	NA	NA	NA	NA	NA	NA	NA	NA	NA	NA	NA	NA	NA	NA	NA	NA	NA	NA	NA	NA	NA	NA	NA	NA	NA	NA	NA	NA	NA	NA	NA	NA	NA	NA	NA	NA	NA	NA	NA	NA
	skcm	0.119789	0.0049403	2.90455	0.192068	0.229251	0.119789	0.0049403	2.90455	0.192068	0.460704	0.0930785	0.00385383	2.24805	0.143913	0.106691	0.105122	0.00423088	2.6119	0.169363	0.297655	0.0934503	0.00395996	2.20532	0.141665	0.144505	0.113122	0.00474039	2.69948	0.178166	0.46057	0.113394	0.0046888	2.74234	0.180472	0.474039	0.0982843	0.00403748	2.39253	0.154342	0.218142	NA	NA	NA	NA	NA	0.128176	0.00519513	3.1624
	stad	0.0539983	0.00163646	1.78178	0.101803	0.125641	0.0539983	0.00163646	1.78178	0.101803	0.307177	0.0520748	0.00160138	1.69341	0.0962218	0.21838	0.054893	0.00170175	1.77067	0.101508	0.076541	0.0563087	0.00168569	1.88093	0.108042	0.224975	0.0520954	0.00160689	1.68893	0.0959756	0.102337	0.0509486	0.00156231	1.66149	0.0940527	0.193166	0.0535359	0.00161961	1.76962	0.100969	0.27314	0.0572132	0.00169893	1.92671	0.110831	0.229172	0.0538135	0.00163362	1.77268
	tgct	1	0	Inf	1	1	1	0	Inf	1	1	1	0	Inf	1	1	NA	NA	NA	NA	NA	1	0	Inf	1	1	1	0	Inf	1	1	NA	NA	NA	NA	NA	NA	NA	NA	NA	NA	NA	NA	NA	NA	NA	1	0	Inf
	thca	4.53546	0.00581412	3538.01	0.656332	0.514575	4.53546	0.00581412	3538.01	0.656332	0.524635	NA	NA	NA	NA	NA	7.41609	0.0141035	3899.62	0.53077	0.64987	NA	NA	NA	NA	NA	4.48532	0.00569422	3533.07	0.659164	0.653264	NA	NA	NA	NA	NA	NA	NA	NA	NA	NA	NA	NA	NA	NA	NA	NA	NA	NA
	thym	0.0188662	3.7697e-06	94.4191	0.360949	0.379278	0.0188662	3.7697e-06	94.4191	0.360949	0.379278	NA	NA	NA	NA	NA	NA	NA	NA	NA	NA	NA	NA	NA	NA	NA	NA	NA	NA	NA	NA	NA	NA	NA	NA	NA	NA	NA	NA	NA	NA	NA	NA	NA	NA	NA	NA	NA	NA
	ucec	2.01195	0.00466334	868.031	0.821324	0.804247	2.01195	0.00466334	868.031	0.821324	0.959935	1.92002	0.00501583	734.97	0.829788	0.790246	2.35798	0.00430027	1292.96	0.789795	0.596388	2.24968	0.00440439	1149.09	0.798854	0.740639	2.50537	0.00915031	685.974	0.74841	0.658191	1.93669	0.0047227	794.201	0.82951	0.889152	2.03653	0.00495313	837.338	0.816846	0.786523	1.9219	0.00521831	707.835	0.82844	0.789936	1.83474	0.00494073	681.332
	ucs	2.52462e+06	0.0236851	269101720134243	0.118031	0.0578471	2.52462e+06	0.0236851	269101720134243	0.118031	0.0794522	NA	NA	NA	NA	NA	4.33623e+06	0.0411143	457331838240749	0.104937	0.127544	NA	NA	NA	NA	NA	2.85007e+06	0.0335304	242255275506383	0.110603	0.110455	4.33623e+06	0.0411143	457331838240749	0.104937	0.127544	NA	NA	NA	NA	NA	NA	NA	NA	NA	NA	NA	NA	NA
	uvm	5242.64	9.90171e-22	2.77581e+28	0.768097	0.71834	5242.64	9.90171e-22	2.77581e+28	0.768097	0.860392	NA	NA	NA	NA	NA	NA	NA	NA	NA	NA	NA	NA	NA	NA	NA	NA	NA	NA	NA	NA	NA	NA	NA	NA	NA	NA	NA	NA	NA	NA	NA	NA	NA	NA	NA	16064.3	3.36799e-21	7.66217e+28
		z-score miRNA					z-score miRNA (adjusted to Mutation count)					z-score miRNA (adjusted to DDX20 mutation)					z-score miRNA (adjusted to DGCR8 mutation)					z-score miRNA (adjusted to GEMIN4 mutation)					z-score miRNA (adjusted to DICER1 mutation)					z-score miRNA (adjusted to PIWIL1 mutation)					z-score miRNA (adjusted to AGO1 mutation)					z-score miRNA (adjusted to TARBP2 mutation)					z-score miRNA (adjusted to AGO2 mutation)
		HR	HR lower	HR upper	p-value	lrt p-value	HR	HR lower	HR upper	p-value	lrt p-value	HR	HR lower	HR upper	p-value	lrt p-value	HR	HR lower	HR upper	p-value	lrt p-value	HR	HR lower	HR upper	p-value	lrt p-value	HR	HR lower	HR upper	p-value	lrt p-value	HR	HR lower	HR upper	p-value	lrt p-value	HR	HR lower	HR upper	p-value	lrt p-value	HR	HR lower	HR upper	p-value	lrt p-value	HR	HR lower	HR upper
Disease-free survival	acc_tcga	0.389735	0.188164	0.807239	0.0112014	0.00726228	0.396833	0.1893	0.831889	0.0143917	0.00494355	NA	NA	NA	NA	NA	0.360427	0.173932	0.746886	0.00605097	0.00494355	NA	NA	NA	NA	NA	0.382014	0.183719	0.794336	0.00998283	0.00494355	NA	NA	NA	NA	NA	NA	NA	NA	NA	NA	NA	NA	NA	NA	NA	NA	NA	NA
	blca_tcga	0.252066	0.102768	0.618262	0.00260942	0.0129896	0.311349	0.111435	0.869909	0.0260267	0.0751529	0.351125	0.127795	0.964735	0.0423988	0.0751529	0.342091	0.124461	0.940267	0.0375846	0.0751529	NA	NA	NA	NA	NA	0.343853	0.125093	0.945177	0.0385223	0.0751529	0.333839	0.121344	0.918455	0.0336116	0.0751529	0.348233	0.126743	0.956791	0.0407939	0.0751529	0.346718	0.126168	0.952801	0.0400043	0.0751529	0.351647	0.127978	0.966225
	brca_tcga	1.43911	0.971849	2.13103	0.0691555	0.0651595	1.52246	1.01079	2.29315	0.044292	0.0398114	1.5586	1.03275	2.35219	0.034565	0.0398114	1.5245	1.01392	2.29218	0.0427234	0.0398114	1.52331	1.01312	2.2904	0.0431117	0.0398114	1.5162	1.00841	2.27968	0.0454765	0.0398114	1.5256	1.01461	2.29396	0.0423934	0.0398114	1.51906	1.01033	2.28397	0.0445015	0.0398114	1.50777	1.00281	2.26698	0.0484425	0.0398114	1.51097	1.00494	2.2718
	cesc_tcga	2.28626	1.21955	4.286	0.00990936	0.0154538	4.06802	1.62549	10.1808	0.00271831	0.009135	3.94541	1.59135	9.78182	0.00304837	0.009135	4.00762	1.61644	9.93609	0.00273027	0.009135	3.94894	1.59272	9.79088	0.00303031	0.009135	4.10543	1.64927	10.2194	0.00240332	0.009135	4.02421	1.61968	9.99844	0.00271331	0.009135	4.09697	1.64864	10.1812	0.00239409	0.009135	NA	NA	NA	NA	NA	4.00762	1.61644	9.93609
	chol_tcga	2.10619	0.681228	6.51179	0.195864	0.171068	2.75442	0.772595	9.8199	0.118247	0.141975	NA	NA	NA	NA	NA	2.45097	0.684513	8.77597	0.16835	0.141975	NA	NA	NA	NA	NA	1.97504	0.559485	6.9721	0.290256	0.141975	2.3921	0.676909	8.45332	0.175699	0.141975	NA	NA	NA	NA	NA	NA	NA	NA	NA	NA	NA	NA	NA
	coad_tcga	2.19143	1.2628	3.80294	0.00527687	0.0028017	2.97425	1.16103	7.61919	0.0231432	0.0333243	2.67926	1.08465	6.61822	0.0326724	0.0333243	2.74605	1.11133	6.78535	0.0286201	0.0333243	2.72819	1.10428	6.74016	0.0296361	0.0333243	2.88042	1.13955	7.28075	0.0253463	0.0333243	2.67926	1.08465	6.61822	0.0326724	0.0333243	2.62508	1.06262	6.48499	0.0364753	0.0333243	3.00627	1.18868	7.60306	0.0200678	0.0333243	2.96778	1.17227	7.51341
	dlbc_tcga	3.41658e-09	0	Inf	0.99921	0.257211	3.38707e-09	0	Inf	0.999211	0.257211	NA	NA	NA	NA	NA	NA	NA	NA	NA	NA	NA	NA	NA	NA	NA	NA	NA	NA	NA	NA	3.41658e-09	0	Inf	0.99921	0.257211	NA	NA	NA	NA	NA	NA	NA	NA	NA	NA	NA	NA	NA
	esca_tcga	1.09657e+09	0	Inf	0.999108	0.0284384	1.33145e+09	0	Inf	0.99918	0.0345519	NA	NA	NA	NA	NA	NA	NA	NA	NA	NA	NA	NA	NA	NA	NA	NA	NA	NA	NA	NA	NA	NA	NA	NA	NA	NA	NA	NA	NA	NA	1.33144e+09	0	Inf	0.99918	0.0345519	NA	NA	NA
	gbm_tcga	NA	NA	NA	NA	NA	NA	NA	NA	NA	NA	NA	NA	NA	NA	NA	NA	NA	NA	NA	NA	NA	NA	NA	NA	NA	NA	NA	NA	NA	NA	NA	NA	NA	NA	NA	NA	NA	NA	NA	NA	NA	NA	NA	NA	NA	NA	NA	NA
	hnsc_tcga	1.90635	1.13289	3.20788	0.0151047	0.00832685	1.63427	0.956251	2.79305	0.0724366	0.0587147	1.60913	0.932693	2.77614	0.0873493	0.0587147	1.64318	0.960241	2.81184	0.0699948	0.0587147	1.59808	0.934916	2.73166	0.0865426	0.0587147	1.61806	0.946147	2.76713	0.0787879	0.0587147	1.63707	0.957925	2.79771	0.0714279	0.0587147	1.62352	0.950194	2.77396	0.076222	0.0587147	1.62851	0.952931	2.78303	0.0744847	0.0587147	1.61623	0.945511	2.76273
	kich_tcga	0.0168121	0.00105134	0.268842	0.00386755	0.0193997	0.015416	0.000948151	0.250649	0.00336265	0.0193997	NA	NA	NA	NA	NA	0.0170996	0.00106932	0.273443	0.00401772	0.0193997	NA	NA	NA	NA	NA	0.0170996	0.00106932	0.273443	0.00401772	0.0193997	NA	NA	NA	NA	NA	NA	NA	NA	NA	NA	0.0115311	0.000647272	0.205424	0.00238921	0.0193997	0.0170996	0.00106932	0.273443
	kirc_tcga	0.206424	0.0652395	0.653142	0.00725818	0.0312662	0.401437	0.161937	0.995155	0.0487869	0.0879272	0.400816	0.161815	0.992821	0.0482079	0.0879272	0.407344	0.164541	1.00844	0.052161	0.0879272	0.411877	0.16643	1.0193	0.0550342	0.0879272	0.406785	0.164312	1.00707	0.0518079	0.0879272	0.407523	0.164615	1.00887	0.0522733	0.0879272	0.416052	0.16812	1.02962	0.05785	0.0879272	0.408278	0.164923	1.01072	0.052756	0.0879272	0.408348	0.164954	1.01088
	kirp_tcga	0.545162	0.291856	1.01831	0.0570359	0.0460555	0.515107	0.262992	1.00891	0.053101	0.0430519	0.50357	0.257096	0.986332	0.0454909	0.0430519	0.524055	0.26759	1.02632	0.0595369	0.0430519	0.526869	0.268498	1.03387	0.0624442	0.0430519	0.521038	0.266059	1.02038	0.0572846	0.0430519	NA	NA	NA	NA	NA	NA	NA	NA	NA	NA	0.529105	0.269634	1.03827	0.0642004	0.0430519	0.52965	0.270565	1.03683
	laml_tcga	NA	NA	NA	NA	NA	NA	NA	NA	NA	NA	NA	NA	NA	NA	NA	NA	NA	NA	NA	NA	NA	NA	NA	NA	NA	NA	NA	NA	NA	NA	NA	NA	NA	NA	NA	NA	NA	NA	NA	NA	NA	NA	NA	NA	NA	NA	NA	NA
	lgg_tcga	0.174449	0.0432309	0.70395	0.0141609	0.000741586	0.493633	0.261933	0.930291	0.0290028	0.01519	NA	NA	NA	NA	NA	NA	NA	NA	NA	NA	NA	NA	NA	NA	NA	NA	NA	NA	NA	NA	NA	NA	NA	NA	NA	0.486646	0.258259	0.917002	0.0258803	0.01519	NA	NA	NA	NA	NA	NA	NA	NA
	lihc_tcga	0.639316	0.475843	0.85895	0.00298695	0.00308065	0.667968	0.494657	0.902002	0.00846483	0.0057869	0.661182	0.490436	0.891375	0.0066396	0.0057869	0.659326	0.488859	0.889235	0.00635033	0.0057869	0.656166	0.486861	0.884345	0.00565469	0.0057869	0.656825	0.487404	0.885136	0.00575217	0.0057869	0.657295	0.486646	0.887784	0.00621806	0.0057869	0.64567	0.478216	0.87176	0.00429126	0.0057869	0.668023	0.494914	0.901681	0.00838274	0.0057869	0.656766	0.487137	0.885463
	luad_tcga	0.280506	0.131613	0.597841	0.000993503	5.33902e-05	0.431725	0.135553	1.37501	0.155273	0.0972983	0.430838	0.135856	1.36631	0.152737	0.0972983	0.421306	0.132886	1.33572	0.142032	0.0972983	0.437579	0.137898	1.38853	0.160668	0.0972983	0.435361	0.137201	1.38148	0.158107	0.0972983	0.424996	0.133971	1.34821	0.146303	0.0972983	0.423099	0.133415	1.34178	0.144097	0.0972983	0.422514	0.133237	1.33986	0.143436	0.0972983	0.442067	0.139271	1.40319
	lusc_tcga	0.704599	0.495764	1.0014	0.050922	0.0530118	0.572021	0.302367	1.08216	0.0859365	0.0955285	NA	NA	NA	NA	NA	0.538095	0.284329	1.01835	0.0568979	0.0955285	NA	NA	NA	NA	NA	0.600148	0.316745	1.13712	0.117379	0.0955285	0.576847	0.305391	1.0896	0.0899763	0.0955285	0.588734	0.311874	1.11137	0.10221	0.0955285	0.583036	0.308138	1.10318	0.0972837	0.0955285	0.596641	0.313137	1.13682
	meso_tcga	NA	NA	NA	NA	NA	NA	NA	NA	NA	NA	NA	NA	NA	NA	NA	NA	NA	NA	NA	NA	NA	NA	NA	NA	NA	NA	NA	NA	NA	NA	NA	NA	NA	NA	NA	NA	NA	NA	NA	NA	NA	NA	NA	NA	NA	NA	NA	NA
	ov_tcga	0.616724	0.423092	0.898972	0.0119402	0.00792806	0.583135	0.347423	0.978768	0.0412326	0.0297422	NA	NA	NA	NA	NA	NA	NA	NA	NA	NA	0.59243	0.354866	0.989031	0.0452693	0.0297422	0.590267	0.353656	0.985181	0.0436862	0.0297422	0.627081	0.371237	1.05925	0.0810246	0.0297422	0.588802	0.352792	0.982699	0.0426883	0.0297422	NA	NA	NA	NA	NA	NA	NA	NA
	paad_tcga	2.7753e+07	0	Inf	0.994282	0.00232121	1.72603	1.05767	2.81673	0.028936	0.0250365	1.75699	1.07132	2.88152	0.025556	0.0250365	1.82819	1.10759	3.01762	0.0182943	0.0250365	1.75699	1.07132	2.88152	0.025556	0.0250365	1.75699	1.07132	2.88152	0.025556	0.0250365	1.67631	1.02719	2.73563	0.0387021	0.0250365	NA	NA	NA	NA	NA	NA	NA	NA	NA	NA	NA	NA	NA
	pcpg_tcga	NA	NA	NA	NA	NA	NA	NA	NA	NA	NA	NA	NA	NA	NA	NA	NA	NA	NA	NA	NA	NA	NA	NA	NA	NA	NA	NA	NA	NA	NA	NA	NA	NA	NA	NA	NA	NA	NA	NA	NA	NA	NA	NA	NA	NA	NA	NA	NA
	prad_tcga	2.01202	1.06868	3.78806	0.030333	0.0183227	2.11229	1.10932	4.02207	0.0228638	0.0183227	NA	NA	NA	NA	NA	2.01363	1.06954	3.79107	0.0301414	0.0183227	2.18276	1.12822	4.22299	0.0204364	0.0183227	1.99584	1.05957	3.75942	0.0324301	0.0183227	2.00047	1.0616	3.76968	0.0319625	0.0183227	2.20844	1.1416	4.27225	0.0186065	0.0183227	2.01615	1.07089	3.79577	0.0298465	0.0183227	2.03247	1.07925	3.8276
	read_tcga	2.48244	1.08401	5.68488	0.0314927	0.0357212	1.57162e-18	0	Inf	1	0.00699142	1.96954e-22	0	Inf	1	0.00699142	1.96954e-22	0	Inf	1	0.00699142	NA	NA	NA	NA	NA	1.15482e-17	0	Inf	0.999999	0.00699142	5.47263e-22	0	Inf	1	0.00699142	1.96954e-22	0	Inf	1	0.00699142	1.15482e-17	0	Inf	0.999999	0.00699142	NA	NA	NA
	sarc_tcga	0.435876	0.20321	0.934931	0.0329435	0.0155648	0.460703	0.214202	0.990876	0.0473203	0.0217933	NA	NA	NA	NA	NA	0.452946	0.210848	0.973023	0.04235	0.0217933	0.452473	0.210616	0.972064	0.0420945	0.0217933	0.458639	0.213413	0.985649	0.0458256	0.0217933	0.449043	0.209063	0.964491	0.0401059	0.0217933	NA	NA	NA	NA	NA	NA	NA	NA	NA	NA	NA	NA	NA
	skcm_tcga	9.60465e+06	0	Inf	0.990877	0.00209302	9.89677e+06	0	Inf	0.990776	0.00176839	9.96546e+06	0	Inf	0.990774	0.00176839	9.86342e+06	0	Inf	0.990783	0.00176839	9.87121e+06	0	Inf	0.990783	0.00176839	9.7945e+06	0	Inf	0.990784	0.00176839	9.37492e+06	0	Inf	0.990771	0.00176839	9.79182e+06	0	Inf	0.990785	0.00176839	NA	NA	NA	NA	NA	9.83971e+06	0	Inf
	stad_tcga	2.18642	0.804821	5.93975	0.124997	0.143289	0.461883	0.159199	1.34006	0.155215	0.193384	0.524753	0.181258	1.51919	0.234468	0.193384	0.479657	0.164517	1.39846	0.178406	0.193384	NA	NA	NA	NA	NA	0.483643	0.16465	1.42066	0.186402	0.193384	NA	NA	NA	NA	NA	0.534339	0.184594	1.54674	0.247806	0.193384	NA	NA	NA	NA	NA	0.47949	0.162182	1.41761
	tgct_tcga	0.279558	0.113492	0.688622	0.00558739	0.0150765	0.277459	0.112022	0.687217	0.00559597	0.0158218	0.28484	0.11564	0.701607	0.00632423	0.0158218	NA	NA	NA	NA	NA	0.279277	0.113249	0.68871	0.00560967	0.0158218	0.284602	0.115543	0.701021	0.00628951	0.0158218	NA	NA	NA	NA	NA	NA	NA	NA	NA	NA	NA	NA	NA	NA	NA	0.275317	0.111368	0.680621
	thca_tcga	0.504702	0.286086	0.890376	0.0182331	0.0188035	0.563104	0.290673	1.09087	0.0887228	0.0734563	NA	NA	NA	NA	NA	0.549216	0.285223	1.05755	0.0730409	0.0734563	NA	NA	NA	NA	NA	0.567605	0.29229	1.10225	0.0944311	0.0734563	NA	NA	NA	NA	NA	NA	NA	NA	NA	NA	NA	NA	NA	NA	NA	NA	NA	NA
	thym_tcga	1.81023	0.662494	4.94637	0.247217	0.273349	3.45398e-08	0	Inf	0.997664	0.208493	NA	NA	NA	NA	NA	NA	NA	NA	NA	NA	NA	NA	NA	NA	NA	NA	NA	NA	NA	NA	NA	NA	NA	NA	NA	NA	NA	NA	NA	NA	NA	NA	NA	NA	NA	NA	NA	NA
	ucec_tcga	0.627563	0.421644	0.934047	0.0216631	0.0191054	0.508124	0.28175	0.916379	0.0244363	0.0292639	0.520177	0.288814	0.936881	0.0294695	0.0292639	0.53158	0.295033	0.957782	0.035417	0.0292639	0.536182	0.297703	0.965697	0.0378718	0.0292639	0.521266	0.289389	0.938938	0.0300217	0.0292639	0.514797	0.285821	0.927208	0.0269868	0.0292639	0.524249	0.29103	0.944359	0.0315067	0.0292639	0.513369	0.285042	0.924593	0.0263415	0.0292639	0.52271	0.290206	0.941488
	ucs_tcga	NA	NA	NA	NA	NA	NA	NA	NA	NA	NA	NA	NA	NA	NA	NA	NA	NA	NA	NA	NA	NA	NA	NA	NA	NA	NA	NA	NA	NA	NA	NA	NA	NA	NA	NA	NA	NA	NA	NA	NA	NA	NA	NA	NA	NA	NA	NA	NA
	uvm_tcga	0.228975	0.0277049	1.89242	0.171305	0.0995866	0.225608	0.0273558	1.86063	0.166614	0.0995866	NA	NA	NA	NA	NA	NA	NA	NA	NA	NA	NA	NA	NA	NA	NA	NA	NA	NA	NA	NA	NA	NA	NA	NA	NA	NA	NA	NA	NA	NA	NA	NA	NA	NA	NA	0.225608	0.0273558	1.86063
Progression-free interval	acc_tcga	0.400913	0.200938	0.799905	0.00950162	0.00597423	0.357909	0.17341	0.738706	0.0054505	0.00193572	NA	NA	NA	NA	NA	0.337251	0.164804	0.690142	0.00292949	0.00193572	NA	NA	NA	NA	NA	0.355546	0.173306	0.729423	0.00479504	0.00193572	0.340745	0.166567	0.697061	0.0031963	0.00193572	NA	NA	NA	NA	NA	NA	NA	NA	NA	NA	NA	NA	NA
	blca_tcga	1.07398e-07	0	Inf	0.99122	0.00330886	0.580233	0.354111	0.950748	0.0307399	0.0498032	0.575156	0.351886	0.940088	0.027355	0.0498032	0.60753	0.370575	0.995999	0.0481708	0.0498032	NA	NA	NA	NA	NA	0.595531	0.36342	0.975887	0.0397028	0.0498032	0.589192	0.360314	0.963459	0.0350029	0.0498032	0.599863	0.366998	0.980484	0.0414918	0.0498032	0.597932	0.365573	0.977976	0.0404936	0.0498032	0.607502	0.371653	0.99302
	brca_tcga	0.552825	0.312153	0.979057	0.0420985	0.0603345	0.545254	0.306935	0.968613	0.0385706	0.0534023	0.546511	0.307651	0.970823	0.0393058	0.0534023	0.542557	0.305551	0.963404	0.0368674	0.0534023	0.542338	0.305426	0.963016	0.0367434	0.0534023	0.543291	0.305964	0.964707	0.0372864	0.0534023	0.552409	0.310298	0.983429	0.0437216	0.0534023	0.538025	0.30295	0.955509	0.0344066	0.0534023	0.526969	0.296756	0.935773	0.0287761	0.0534023	0.547029	0.308068	0.971346
	cesc_tcga	2.05803	1.26421	3.35029	0.00369691	0.00546698	3.99866	1.53156	10.4399	0.00464648	0.0187719	3.73884	1.44458	9.67678	0.00656663	0.0187719	3.93895	1.518	10.2209	0.00483368	0.0187719	3.74251	1.44599	9.68634	0.00652688	0.0187719	3.84444	1.48238	9.97026	0.00561297	0.0187719	3.79852	1.46557	9.84512	0.00602125	0.0187719	3.89442	1.50122	10.1028	0.00518545	0.0187719	NA	NA	NA	NA	NA	3.79125	1.46484	9.81239
	chol_tcga	1.97007	0.714492	5.43205	0.190089	0.1686	2.29939	0.760253	6.95452	0.140335	0.12769	NA	NA	NA	NA	NA	2.23602	0.734519	6.80689	0.156556	0.12769	NA	NA	NA	NA	NA	2.48127	0.716895	8.58798	0.15141	0.12769	2.22826	0.738282	6.72525	0.155144	0.12769	NA	NA	NA	NA	NA	NA	NA	NA	NA	NA	NA	NA	NA
	coad_tcga	1.45357	0.960598	2.19952	0.0767686	0.0702066	1.75855	0.901527	3.4303	0.0977477	0.104251	1.70083	0.881755	3.28075	0.113073	0.104251	1.68659	0.870695	3.26701	0.12126	0.104251	1.74874	0.906563	3.37327	0.0954505	0.104251	1.72084	0.886577	3.34014	0.108674	0.104251	1.70298	0.882877	3.28487	0.112214	0.104251	1.68667	0.874433	3.25336	0.118846	0.104251	1.78352	0.922116	3.44962	0.0856045	0.104251	1.87707	0.960224	3.66934
	dlbc_tcga	1.06159e-08	0	Inf	0.998491	0.184128	1.03982e-08	0	Inf	0.998535	0.184128	NA	NA	NA	NA	NA	1.0371e-08	0	Inf	0.998497	0.184128	1.77605e-08	0	Inf	0.998124	0.184128	NA	NA	NA	NA	NA	1.12656e-07	0	Inf	0.995765	0.184128	NA	NA	NA	NA	NA	NA	NA	NA	NA	NA	NA	NA	NA
	esca_tcga	0.552554	0.363199	0.840631	0.00559082	0.00582747	0.534107	0.348327	0.818974	0.00403208	0.0042284	0.537067	0.351234	0.821221	0.00411776	0.0042284	0.538043	0.352713	0.820753	0.00401753	0.0042284	0.540171	0.353942	0.824386	0.0042998	0.0042284	0.540348	0.354209	0.824304	0.0042813	0.0042284	0.518942	0.338558	0.795437	0.00261056	0.0042284	0.543784	0.355715	0.831285	0.00490385	0.0042284	0.546045	0.358027	0.832802	0.00496148	0.0042284	0.553405	0.361524	0.847126
	gbm_tcga	NA	NA	NA	NA	NA	NA	NA	NA	NA	NA	NA	NA	NA	NA	NA	NA	NA	NA	NA	NA	NA	NA	NA	NA	NA	NA	NA	NA	NA	NA	NA	NA	NA	NA	NA	NA	NA	NA	NA	NA	NA	NA	NA	NA	NA	NA	NA	NA
	hnsc_tcga	1.29632	0.891626	1.88471	0.174079	0.16207	0.698958	0.43014	1.13578	0.148186	0.163225	0.698243	0.42968	1.13467	0.147068	0.163225	0.69725	0.42897	1.13331	0.145663	0.163225	0.693281	0.426667	1.12649	0.139128	0.163225	0.700327	0.430298	1.13981	0.15175	0.163225	0.686414	0.422234	1.11589	0.12909	0.163225	0.689037	0.423795	1.12029	0.133113	0.163225	0.697248	0.429076	1.13303	0.145454	0.163225	0.691407	0.425358	1.12386
	kich_tcga	0.0492156	0.00511836	0.473233	0.00911166	0.0496987	0.0417292	0.00422777	0.411879	0.00654185	0.0496987	NA	NA	NA	NA	NA	0.0500371	0.00520375	0.481136	0.00950064	0.0496987	NA	NA	NA	NA	NA	0.0500371	0.00520375	0.481136	0.00950064	0.0496987	NA	NA	NA	NA	NA	NA	NA	NA	NA	NA	0.0402445	0.00402044	0.402846	0.0062657	0.0496987	0.0500371	0.00520375	0.481136
	kirc_tcga	0.0912208	0.0370872	0.22437	1.84352e-07	0.00013039	0.555453	0.259377	1.18949	0.130194	0.0928312	0.560243	0.26156	1.2	0.136006	0.0928312	0.553477	0.25848	1.18515	0.127834	0.0928312	0.547046	0.255518	1.17119	0.120396	0.0928312	0.542894	0.253414	1.16306	0.116093	0.0928312	0.552005	0.257805	1.18194	0.126103	0.0928312	0.559849	0.261514	1.19852	0.135261	0.0928312	0.551174	0.257403	1.18022	0.125173	0.0928312	0.55559	0.259422	1.18987
	kirp_tcga	0.539401	0.264811	1.09872	0.0890184	0.0686707	0.657176	0.376414	1.14736	0.13981	0.143931	0.651421	0.373254	1.13689	0.131444	0.143931	0.658121	0.377047	1.14873	0.140997	0.143931	0.673181	0.382242	1.18556	0.170537	0.143931	0.652059	0.373584	1.13811	0.132394	0.143931	NA	NA	NA	NA	NA	NA	NA	NA	NA	NA	0.653807	0.374537	1.14131	0.134926	0.143931	0.664822	0.380897	1.16039
	laml_tcga	NA	NA	NA	NA	NA	NA	NA	NA	NA	NA	NA	NA	NA	NA	NA	NA	NA	NA	NA	NA	NA	NA	NA	NA	NA	NA	NA	NA	NA	NA	NA	NA	NA	NA	NA	NA	NA	NA	NA	NA	NA	NA	NA	NA	NA	NA	NA	NA
	lgg_tcga	0.14253	0.0353833	0.574137	0.00613423	8.09708e-05	0.382872	0.177654	0.825149	0.0142645	0.00395633	NA	NA	NA	NA	NA	NA	NA	NA	NA	NA	NA	NA	NA	NA	NA	NA	NA	NA	NA	NA	NA	NA	NA	NA	NA	0.375466	0.174221	0.809172	0.0124035	0.00395633	NA	NA	NA	NA	NA	NA	NA	NA
	lihc_tcga	0.666233	0.497768	0.891714	0.00632282	0.00684829	0.677101	0.504291	0.90913	0.00949692	0.00913289	0.661114	0.491905	0.888529	0.00607892	0.00913289	0.679139	0.505374	0.912649	0.0102831	0.00913289	0.67366	0.501865	0.904263	0.00853966	0.00913289	0.676394	0.503928	0.907886	0.00922923	0.00913289	0.674291	0.502298	0.905176	0.00871418	0.00913289	0.667184	0.496333	0.896845	0.00733355	0.00913289	0.686869	0.510783	0.92366	0.0129396	0.00913289	0.674632	0.502385	0.905936
	luad_tcga	0.294389	0.145061	0.597438	0.000708061	3.73602e-05	0.630535	0.414938	0.958154	0.0307581	0.0402999	0.658771	0.436453	0.994331	0.0469193	0.0402999	0.660016	0.438279	0.993937	0.0466925	0.0402999	0.655832	0.435303	0.988084	0.0436656	0.0402999	0.649384	0.431227	0.977905	0.0387408	0.0402999	0.659334	0.436112	0.996811	0.0482557	0.0402999	0.64289	0.426546	0.968965	0.0348082	0.0402999	0.630587	0.417548	0.952321	0.0283632	0.0402999	0.689304	0.451735	1.05181
	lusc_tcga	0.49468	0.259744	0.942115	0.0322436	0.0520092	4.53224	1.57107	13.0746	0.00517872	0.0200685	NA	NA	NA	NA	NA	4.96231	1.6525	14.9014	0.00429995	0.0200685	4.43215	1.53834	12.7696	0.00582075	0.0200685	4.92818	1.69311	14.3446	0.00343421	0.0200685	4.62893	1.60787	13.3263	0.00450815	0.0200685	4.38559	1.52234	12.6341	0.00617329	0.0200685	4.48181	1.55458	12.9209	0.00549187	0.0200685	4.60301	1.5936	13.2955
	meso_tcga	2.62575	0.334277	20.6254	0.358632	0.290875	2.58858	0.328751	20.3824	0.366335	0.290875	NA	NA	NA	NA	NA	2.61287	0.332368	20.5407	0.361275	0.290875	NA	NA	NA	NA	NA	NA	NA	NA	NA	NA	NA	NA	NA	NA	NA	2.62925	0.334792	20.6485	0.357921	0.290875	NA	NA	NA	NA	NA	NA	NA	NA
	ov_tcga	0.698678	0.492333	0.991506	0.0446723	0.0364855	0.663565	0.379129	1.1614	0.150985	0.142793	NA	NA	NA	NA	NA	NA	NA	NA	NA	NA	0.682653	0.393637	1.18387	0.174121	0.142793	0.680179	0.392278	1.17938	0.169929	0.142793	0.723045	0.409303	1.27728	0.263999	0.142793	0.678857	0.391517	1.17708	0.167781	0.142793	NA	NA	NA	NA	NA	NA	NA	NA
	paad_tcga	2.72657e+07	0	Inf	0.994118	0.00182447	1.36725	0.904188	2.06745	0.138184	0.141301	1.37373	0.907166	2.08026	0.133672	0.141301	1.40411	0.924723	2.13201	0.111226	0.141301	1.37373	0.907166	2.08026	0.133672	0.141301	1.35284	0.893244	2.04891	0.153605	0.141301	1.3364	0.883348	2.02181	0.169823	0.141301	NA	NA	NA	NA	NA	NA	NA	NA	NA	NA	NA	NA	NA
	pcpg_tcga	4.52398e-81	0	Inf	1	0.00123993	NA	NA	NA	NA	0.00123993	NA	NA	NA	NA	NA	NA	NA	NA	NA	NA	NA	NA	NA	NA	NA	NA	NA	NA	NA	NA	NA	NA	NA	NA	NA	NA	NA	NA	NA	NA	NA	NA	NA	NA	NA	NA	NA	NA
	prad_tcga	1.80519	0.982837	3.31562	0.05689	0.0409286	1.88804	1.01759	3.50307	0.0438763	0.0409286	NA	NA	NA	NA	NA	1.8066	0.983613	3.31817	0.0565595	0.0409286	1.93827	1.03064	3.6452	0.0400115	0.0409286	1.79086	0.974556	3.2909	0.0605257	0.0409286	1.79688	0.977401	3.30345	0.0592426	0.0409286	1.963	1.04386	3.69146	0.0363345	0.0409286	1.80936	0.985118	3.32324	0.0559241	0.0409286	1.81893	0.990154	3.3414
	read_tcga	0.238793	0.0564346	1.01041	0.051668	0.107498	0.307682	0.0676681	1.39901	0.127152	0.152942	0.282946	0.0622431	1.28622	0.102226	0.152942	0.282946	0.0622431	1.28622	0.102226	0.152942	NA	NA	NA	NA	NA	0.280859	0.0617589	1.27726	0.100322	0.152942	0.286704	0.0631008	1.30266	0.105748	0.152942	0.282946	0.0622431	1.28622	0.102226	0.152942	0.280859	0.0617589	1.27726	0.100322	0.152942	NA	NA	NA
	sarc_tcga	0.451168	0.210674	0.966198	0.0405144	0.0206462	0.477984	0.222663	1.02607	0.0582346	0.0312091	NA	NA	NA	NA	NA	0.473132	0.220609	1.01471	0.0545475	0.0312091	0.47142	0.219803	1.01107	0.0533993	0.0312091	0.479453	0.223484	1.0286	0.0590851	0.0312091	0.469816	0.219089	1.00748	0.05228	0.0312091	NA	NA	NA	NA	NA	NA	NA	NA	NA	NA	NA	NA	NA
	skcm_tcga	5.7306	0.798331	41.1355	0.0825639	0.0165826	1.00866e+07	0	Inf	0.990128	0.000743872	1.00898e+07	0	Inf	0.990128	0.000743872	1.01398e+07	0	Inf	0.990126	0.000743872	1.01089e+07	0	Inf	0.990128	0.000743872	1.01545e+07	0	Inf	0.990125	0.000743872	9.34069e+06	0	Inf	0.990117	0.000743872	1.01955e+07	0	Inf	0.990126	0.000743872	NA	NA	NA	NA	NA	1.01009e+07	0	Inf
	stad_tcga	1.69201	1.2158	2.35477	0.00181674	0.00189124	1.6651	1.14585	2.41967	0.00749709	0.00438088	1.66786	1.15864	2.40088	0.00592056	0.00438088	1.74656	1.20466	2.53223	0.0032563	0.00438088	1.69795	1.17933	2.44464	0.00441387	0.00438088	1.7147	1.18613	2.47881	0.00413398	0.00438088	1.72616	1.1977	2.4878	0.0034186	0.00438088	1.66734	1.15804	2.40064	0.00597906	0.00438088	1.65779	1.15162	2.38643	0.00653939	0.00438088	1.69744	1.17469	2.45282
	tgct_tcga	1.32838e-08	0	Inf	0.996877	0.00955789	0.465102	0.239585	0.902894	0.023711	0.0307547	0.499638	0.263334	0.947991	0.0337193	0.0307547	NA	NA	NA	NA	NA	0.467513	0.243623	0.897156	0.0222369	0.0307547	0.499153	0.263076	0.947078	0.0334734	0.0307547	NA	NA	NA	NA	NA	NA	NA	NA	NA	NA	NA	NA	NA	NA	NA	0.476978	0.248658	0.914946
	thca_tcga	0.611959	0.356389	1.0508	0.0750237	0.0778008	0.689993	0.36833	1.29256	0.246595	0.215546	NA	NA	NA	NA	NA	0.673683	0.361848	1.25425	0.212916	0.215546	NA	NA	NA	NA	NA	0.695884	0.370475	1.30712	0.259626	0.215546	NA	NA	NA	NA	NA	NA	NA	NA	NA	NA	NA	NA	NA	NA	NA	NA	NA	NA
	thym_tcga	2.0949	0.818731	5.36026	0.122896	0.146972	2.04754	0.857538	4.88888	0.106558	0.121243	NA	NA	NA	NA	NA	NA	NA	NA	NA	NA	NA	NA	NA	NA	NA	NA	NA	NA	NA	NA	NA	NA	NA	NA	NA	NA	NA	NA	NA	NA	NA	NA	NA	NA	NA	NA	NA	NA
	ucec_tcga	0.669792	0.462251	0.970513	0.0341627	0.0311951	0.543252	0.299706	0.984709	0.0443528	0.0359777	0.538589	0.29718	0.976103	0.0413811	0.0359777	0.549348	0.302761	0.996771	0.0487691	0.0359777	0.555269	0.306386	1.00632	0.0524792	0.0359777	0.545888	0.301179	0.989423	0.0460418	0.0359777	0.54299	0.299613	0.984066	0.044124	0.0359777	0.537193	0.296237	0.974142	0.0407335	0.0359777	0.531697	0.293388	0.963577	0.0373178	0.0359777	0.543718	0.299983	0.985487
	ucs_tcga	3.27076	1.50583	7.10431	0.00275094	0.00135008	3.53253	1.61632	7.72047	0.00155831	0.00135008	NA	NA	NA	NA	NA	3.52226	1.61847	7.66544	0.001506	0.00135008	NA	NA	NA	NA	NA	3.34115	1.53374	7.27844	0.00239236	0.00135008	3.52226	1.61847	7.66544	0.001506	0.00135008	NA	NA	NA	NA	NA	NA	NA	NA	NA	NA	NA	NA	NA
	uvm_tcga	2.05995	0.771996	5.49664	0.148967	0.180936	2.05287	0.765798	5.50309	0.152835	0.180936	NA	NA	NA	NA	NA	NA	NA	NA	NA	NA	NA	NA	NA	NA	NA	NA	NA	NA	NA	NA	NA	NA	NA	NA	NA	NA	NA	NA	NA	NA	NA	NA	NA	NA	NA	2.02949	0.760871	5.4133
Disease-free interval	acc_tcga	21.4948	1.94889	237.072	0.0122535	0.0500226	20.4946	1.85818	226.042	0.0136692	0.0513488	NA	NA	NA	NA	NA	20.4946	1.85818	226.042	0.0136692	0.0513488	NA	NA	NA	NA	NA	NA	NA	NA	NA	NA	NA	NA	NA	NA	NA	NA	NA	NA	NA	NA	NA	NA	NA	NA	NA	NA	NA	NA
	blca_tcga	0.177347	0.0531133	0.592166	0.00492756	0.0228173	0.0874961	0.0188773	0.405545	0.0018496	0.0151727	0.0863395	0.0187227	0.398155	0.00168491	0.0151727	NA	NA	NA	NA	NA	NA	NA	NA	NA	NA	0.0850271	0.0184422	0.392015	0.00157285	0.0151727	NA	NA	NA	NA	NA	NA	NA	NA	NA	NA	0.0855	0.018536	0.394381	0.00161707	0.0151727	0.0855	0.018536	0.394381
	brca_tcga	0.418624	0.215717	0.812387	0.0100474	0.020848	0.412984	0.212003	0.8045	0.00933963	0.0196771	0.419747	0.215434	0.817823	0.0107438	0.0196771	0.414296	0.21282	0.806509	0.00952325	0.0196771	0.414403	0.212876	0.806715	0.00954404	0.0196771	0.415296	0.213333	0.808459	0.00972191	0.0196771	0.410653	0.210586	0.800795	0.00900379	0.0196771	0.415161	0.213264	0.808194	0.00969468	0.0196771	0.401004	0.206009	0.78057	0.00716765	0.0196771	0.418599	0.21503	0.814885
	cesc_tcga	0.4174	0.125173	1.39186	0.155062	0.20288	0.0981014	0.0125354	0.767739	0.0269842	0.10369	0.106732	0.0137661	0.827517	0.0322626	0.10369	NA	NA	NA	NA	NA	0.106542	0.0137418	0.826038	0.0321248	0.10369	0.101224	0.0130161	0.787206	0.0286265	0.10369	0.103493	0.0133246	0.803838	0.0301023	0.10369	0.098785	0.0126838	0.769365	0.0270831	0.10369	NA	NA	NA	NA	NA	NA	NA	NA
	chol_tcga	3.69933	0.431499	31.7151	0.23276	0.303347	3.2953	0.384215	28.2628	0.276783	0.303347	NA	NA	NA	NA	NA	NA	NA	NA	NA	NA	NA	NA	NA	NA	NA	3.49743	0.407873	29.9898	0.25346	0.303347	3.69933	0.431499	31.7151	0.23276	0.303347	NA	NA	NA	NA	NA	NA	NA	NA	NA	NA	NA	NA	NA
	coad_tcga	2.61029	0.600543	11.3458	0.200617	0.148082	1.1953e-09	0	Inf	0.999311	0.128781	3.83214e-09	0	Inf	0.998898	0.128781	NA	NA	NA	NA	NA	NA	NA	NA	NA	NA	3.83214e-09	0	Inf	0.998898	0.128781	3.83214e-09	0	Inf	0.998898	0.128781	3.61505e-09	0	Inf	0.998907	0.128781	NA	NA	NA	NA	NA	3.90871e-09	0	Inf
	dlbc_tcga	3.41658e-09	0	Inf	0.99921	0.257211	3.38707e-09	0	Inf	0.999211	0.257211	NA	NA	NA	NA	NA	NA	NA	NA	NA	NA	NA	NA	NA	NA	NA	NA	NA	NA	NA	NA	3.41658e-09	0	Inf	0.99921	0.257211	NA	NA	NA	NA	NA	NA	NA	NA	NA	NA	NA	NA	NA
	esca_tcga	0.117068	0.0148233	0.924555	0.0419152	0.118216	0.122075	0.0154258	0.966073	0.0462979	0.118216	NA	NA	NA	NA	NA	NA	NA	NA	NA	NA	0.11862	0.0150195	0.936823	0.043191	0.118216	0.11862	0.0150195	0.936823	0.043191	0.118216	0.11862	0.0150195	0.936823	0.043191	0.118216	NA	NA	NA	NA	NA	NA	NA	NA	NA	NA	0.109109	0.0137075	0.868481
	gbm_tcga	NA	NA	NA	NA	NA	NA	NA	NA	NA	NA	NA	NA	NA	NA	NA	NA	NA	NA	NA	NA	NA	NA	NA	NA	NA	NA	NA	NA	NA	NA	NA	NA	NA	NA	NA	NA	NA	NA	NA	NA	NA	NA	NA	NA	NA	NA	NA	NA
	hnsc_tcga	2.6888	1.27576	5.66689	0.00931645	0.00988453	2.46186	1.16746	5.19142	0.0179473	0.0179253	NA	NA	NA	NA	NA	2.43694	1.15436	5.14456	0.0194648	0.0179253	2.57947	1.2053	5.52033	0.0146477	0.0179253	2.46309	1.16864	5.19132	0.0178049	0.0179253	2.4446	1.16013	5.15124	0.0187465	0.0179253	NA	NA	NA	NA	NA	2.35532	1.10426	5.02379	0.0266531	0.0179253	2.45091	1.16304	5.16487
	kich_tcga	8.33049e-10	0	Inf	0.999308	0.0784065	6.79332e-10	0	Inf	0.999332	0.0784065	NA	NA	NA	NA	NA	NA	NA	NA	NA	NA	NA	NA	NA	NA	NA	NA	NA	NA	NA	NA	NA	NA	NA	NA	NA	NA	NA	NA	NA	NA	NA	NA	NA	NA	NA	6.79332e-10	0	Inf
	kirc_tcga	0.00961716	0.000601465	0.153774	0.00102418	0.0104653	0.0114917	0.000706215	0.186996	0.0017008	0.0151258	0.0136083	0.000851059	0.217594	0.0023789	0.0151258	NA	NA	NA	NA	NA	0.0136083	0.000851059	0.217594	0.0023789	0.0151258	0.00683833	0.000309332	0.151173	0.00159909	0.0151258	NA	NA	NA	NA	NA	0.0136083	0.000851059	0.217594	0.0023789	0.0151258	NA	NA	NA	NA	NA	NA	NA	NA
	kirp_tcga	0.0649079	0.0146657	0.287271	0.000313937	0.00840002	0.0615549	0.0136783	0.277009	0.000280458	0.00622441	0.0567404	0.0126087	0.255338	0.000184841	0.00622441	0.0559066	0.0124238	0.251578	0.000171102	0.00622441	0.055828	0.0124055	0.25124	0.000169962	0.00622441	0.0559066	0.0124238	0.251578	0.000171102	0.00622441	NA	NA	NA	NA	NA	NA	NA	NA	NA	NA	0.0559066	0.0124238	0.251578	0.000171102	0.00622441	0.0562646	0.0125036	0.253184
	laml_tcga	NA	NA	NA	NA	NA	NA	NA	NA	NA	NA	NA	NA	NA	NA	NA	NA	NA	NA	NA	NA	NA	NA	NA	NA	NA	NA	NA	NA	NA	NA	NA	NA	NA	NA	NA	NA	NA	NA	NA	NA	NA	NA	NA	NA	NA	NA	NA	NA
	lgg_tcga	10.624	1.42936	78.9646	0.0209428	0.000786531	4.18424e+08	0	Inf	0.998135	0.00294673	NA	NA	NA	NA	NA	NA	NA	NA	NA	NA	NA	NA	NA	NA	NA	NA	NA	NA	NA	NA	NA	NA	NA	NA	NA	4.0939e+08	0	Inf	0.998127	0.00294673	NA	NA	NA	NA	NA	NA	NA	NA
	lihc_tcga	0.722364	0.520519	1.00248	0.0517569	0.053623	0.735587	0.52837	1.02407	0.0689021	0.0707737	0.727073	0.521588	1.01351	0.0600038	0.0707737	0.744849	0.534204	1.03855	0.0824041	0.0707737	0.73554	0.528376	1.02393	0.0687809	0.0707737	0.742485	0.533433	1.03346	0.0775877	0.0707737	0.735028	0.527976	1.02328	0.0682057	0.0707737	0.725584	0.5202	1.01206	0.0588414	0.0707737	0.754991	0.54087	1.05388	0.0986216	0.0707737	0.738083	0.529933	1.02799
	luad_tcga	0.157664	0.0387589	0.641352	0.00986793	0.0003651	7.79778e+07	0	Inf	0.997274	0.0230594	3.26167e+07	0	Inf	0.996082	0.0230594	7.77078e+07	0	Inf	0.997281	0.0230594	4.61787e+07	0	Inf	0.996679	0.0230594	8.22433e+07	0	Inf	0.997302	0.0230594	7.62203e+07	0	Inf	0.997316	0.0230594	8.03152e+07	0	Inf	0.997293	0.0230594	7.63335e+07	0	Inf	0.997279	0.0230594	7.69683e+07	0	Inf
	lusc_tcga	0.543836	0.326138	0.906847	0.0195554	0.0221793	0.302827	0.100063	0.916468	0.0344853	0.018505	NA	NA	NA	NA	NA	0.285317	0.0943887	0.862451	0.0262728	0.018505	0.312263	0.103328	0.943682	0.0391418	0.018505	0.275464	0.0901995	0.841251	0.0236087	0.018505	0.283948	0.0939398	0.858278	0.0256971	0.018505	0.306637	0.101472	0.926617	0.0361673	0.018505	0.319542	0.105452	0.968281	0.0437007	0.018505	0.315686	0.103547	0.962438
	meso_tcga	0.16965	0.0194144	1.48247	0.108717	0.0614402	0.177422	0.0201706	1.56062	0.119054	0.0614402	NA	NA	NA	NA	NA	NA	NA	NA	NA	NA	NA	NA	NA	NA	NA	NA	NA	NA	NA	NA	NA	NA	NA	NA	NA	0.177422	0.0201706	1.56062	0.119054	0.0614402	NA	NA	NA	NA	NA	NA	NA	NA
	ov_tcga	0.690216	0.462164	1.0308	0.0700271	0.0772566	1.92175	0.871886	4.23577	0.105238	0.152916	NA	NA	NA	NA	NA	NA	NA	NA	NA	NA	1.89125	0.858865	4.16462	0.113602	0.152916	NA	NA	NA	NA	NA	NA	NA	NA	NA	NA	1.89202	0.859212	4.16629	0.113374	0.152916	NA	NA	NA	NA	NA	NA	NA	NA
	paad_tcga	2.53171e+08	0	Inf	0.997843	0.00297472	2.9756	1.09106	8.11521	0.0331538	0.0303104	3.3901	1.17363	9.79253	0.0240843	0.0303104	3.3901	1.17363	9.79253	0.0240843	0.0303104	3.3901	1.17363	9.79253	0.0240843	0.0303104	2.89299	1.0689	7.8299	0.0365162	0.0303104	2.88954	1.0569	7.89991	0.0386572	0.0303104	NA	NA	NA	NA	NA	NA	NA	NA	NA	NA	NA	NA	NA
	pcpg_tcga	4.19745e+08	0	Inf	0.998783	0.0533083	4.28259e+08	0	Inf	0.998788	0.0533083	NA	NA	NA	NA	NA	NA	NA	NA	NA	NA	NA	NA	NA	NA	NA	NA	NA	NA	NA	NA	NA	NA	NA	NA	NA	NA	NA	NA	NA	NA	NA	NA	NA	NA	NA	4.28259e+08	0	Inf
	prad_tcga	2.63202	1.12744	6.14447	0.0252683	0.0413894	2.61164	1.11629	6.11012	0.0268534	0.0413894	NA	NA	NA	NA	NA	2.60649	1.11656	6.08459	0.0267695	0.0413894	2.61164	1.11871	6.09691	0.0264663	0.0413894	NA	NA	NA	NA	NA	2.69708	1.15028	6.32387	0.0224907	0.0413894	2.62071	1.12261	6.11799	0.025924	0.0413894	2.62607	1.12486	6.13079	0.0256183	0.0413894	2.61414	1.11986	6.10226
	read_tcga	14.1615	1.45534	137.8	0.0224185	0.0122582	NA	NA	NA	NA	NA	NA	NA	NA	NA	NA	NA	NA	NA	NA	NA	NA	NA	NA	NA	NA	NA	NA	NA	NA	NA	NA	NA	NA	NA	NA	NA	NA	NA	NA	NA	NA	NA	NA	NA	NA	NA	NA	NA
	sarc_tcga	0.677939	0.416572	1.10329	0.117735	0.112816	0.626038	0.382579	1.02442	0.0623312	0.0785957	NA	NA	NA	NA	NA	0.637357	0.391343	1.03802	0.070296	0.0785957	NA	NA	NA	NA	NA	0.625455	0.381987	1.0241	0.0621389	0.0785957	0.634885	0.389804	1.03406	0.0679396	0.0785957	NA	NA	NA	NA	NA	NA	NA	NA	NA	NA	NA	NA	NA
	skcm_tcga	NA	NA	NA	NA	NA	NA	NA	NA	NA	NA	NA	NA	NA	NA	NA	NA	NA	NA	NA	NA	NA	NA	NA	NA	NA	NA	NA	NA	NA	NA	NA	NA	NA	NA	NA	NA	NA	NA	NA	NA	NA	NA	NA	NA	NA	NA	NA	NA
	stad_tcga	2.32093	1.27506	4.22466	0.00586737	0.00483647	2.55574	1.34123	4.87001	0.00433876	0.00629721	2.27965	1.23252	4.2164	0.00863272	0.00629721	2.52802	1.32999	4.80523	0.00465198	0.00629721	2.32384	1.25546	4.30142	0.00727173	0.00629721	2.5103	1.33371	4.72487	0.00433913	0.00629721	2.31457	1.25143	4.2809	0.00747699	0.00629721	2.27992	1.23148	4.22095	0.00872734	0.00629721	2.22095	1.20069	4.10815	0.0109962	0.00629721	2.49563	1.32912	4.68595
	tgct_tcga	1.26772e-08	0	Inf	0.996895	0.00903816	1.25353e-08	0	Inf	0.996853	0.00997776	1.26265e-08	0	Inf	0.997033	0.00997776	NA	NA	NA	NA	NA	2.97216e-08	0	Inf	0.995576	0.00997776	1.25726e-08	0	Inf	0.99694	0.00997776	NA	NA	NA	NA	NA	NA	NA	NA	NA	NA	NA	NA	NA	NA	NA	1.26836e-08	0	Inf
	thca_tcga	0.344425	0.156205	0.75944	0.00824053	0.00714881	0.0134782	0.000900196	0.201802	0.00181408	0.0082961	NA	NA	NA	NA	NA	0.00912309	0.000805332	0.10335	0.000149071	0.0082961	NA	NA	NA	NA	NA	0.0148464	0.000913965	0.241165	0.00307716	0.0082961	NA	NA	NA	NA	NA	NA	NA	NA	NA	NA	NA	NA	NA	NA	NA	NA	NA	NA
	thym_tcga	NA	NA	NA	NA	NA	NA	NA	NA	NA	NA	NA	NA	NA	NA	NA	NA	NA	NA	NA	NA	NA	NA	NA	NA	NA	NA	NA	NA	NA	NA	NA	NA	NA	NA	NA	NA	NA	NA	NA	NA	NA	NA	NA	NA	NA	NA	NA	NA
	ucec_tcga	0.600573	0.342578	1.05286	0.075058	0.0678049	0.258147	0.0605909	1.09983	0.0670576	0.129909	0.270594	0.0636664	1.15007	0.0766332	0.129909	0.265245	0.0622369	1.13044	0.0727799	0.129909	0.269344	0.0633727	1.14476	0.0755942	0.129909	0.191194	0.0435975	0.838471	0.0282683	0.129909	0.285251	0.0671019	1.21261	0.0893414	0.129909	0.256819	0.0602676	1.09439	0.0660605	0.129909	0.269881	0.0634914	1.14718	0.0760644	0.129909	0.267285	0.0627212	1.13903
	ucs_tcga	6.41076	1.51592	27.1108	0.0115555	0.0250833	6.41165	1.48121	27.7539	0.0129385	0.0250833	NA	NA	NA	NA	NA	6.11287	1.44608	25.8404	0.0138369	0.0250833	NA	NA	NA	NA	NA	6.11287	1.44608	25.8404	0.0138369	0.0250833	6.11287	1.44608	25.8404	0.0138369	0.0250833	NA	NA	NA	NA	NA	NA	NA	NA	NA	NA	NA	NA	NA
	uvm_tcga	NA	NA	NA	NA	NA	NA	NA	NA	NA	NA	NA	NA	NA	NA	NA	NA	NA	NA	NA	NA	NA	NA	NA	NA	NA	NA	NA	NA	NA	NA	NA	NA	NA	NA	NA	NA	NA	NA	NA	NA	NA	NA	NA	NA	NA	NA	NA	NA
Overall survival	acc_tcga	0.284881	0.115354	0.703548	0.00648377	0.00270263	0.298336	0.119504	0.744781	0.00956315	0.00200135	NA	NA	NA	NA	NA	0.269855	0.109288	0.666326	0.0045076	0.00200135	NA	NA	NA	NA	NA	0.276282	0.111857	0.682407	0.00529896	0.00200135	0.284031	0.114503	0.704559	0.00661862	0.00200135	NA	NA	NA	NA	NA	NA	NA	NA	NA	NA	NA	NA	NA
	blca_tcga	0.152235	0.0477555	0.485295	0.00146129	0.0134996	3.58661	1.42894	9.00234	0.00652538	0.0369093	5.11711	2.04718	12.7907	0.000478043	0.0369093	3.16594	1.27995	7.83087	0.0126262	0.0369093	NA	NA	NA	NA	NA	3.06175	1.2386	7.56847	0.0153767	0.0369093	3.10472	1.25572	7.6763	0.0141672	0.0369093	3.06136	1.23887	7.56491	0.0153494	0.0369093	3.04363	1.2317	7.52105	0.0158884	0.0369093	3.04128	1.23076	7.51519
	brca_tcga	0.730366	0.508525	1.04899	0.0889325	0.0967798	0.652074	0.424292	1.00214	0.0511513	0.0444589	0.654259	0.425954	1.00493	0.0526844	0.0444589	0.656324	0.427292	1.00812	0.054476	0.0444589	0.656358	0.427316	1.00817	0.0545023	0.0444589	0.653701	0.425591	1.00407	0.0522102	0.0444589	0.654054	0.425798	1.00467	0.0525396	0.0444589	0.661069	0.430259	1.0157	0.0589068	0.0444589	0.652705	0.424949	1.00253	0.0513636	0.0444589	0.654627	0.426135	1.00564
	cesc_tcga	2.86432	1.14991	7.13477	0.0238254	0.0086148	2.48865	0.96278	6.43278	0.0598791	0.0334159	2.30812	0.904151	5.8922	0.0802484	0.0334159	2.4423	0.95425	6.25079	0.0625612	0.0334159	2.52477	0.988017	6.45176	0.0530173	0.0334159	2.49982	0.97789	6.39037	0.0557129	0.0334159	2.25033	0.881414	5.7453	0.0898834	0.0334159	2.45294	0.958246	6.2791	0.0613411	0.0334159	NA	NA	NA	NA	NA	2.48935	0.974132	6.36141
	chol_tcga	5.21687	0.607036	44.8339	0.132287	0.210986	4.48243	0.517089	38.8563	0.17338	0.220285	NA	NA	NA	NA	NA	4.80708	0.558954	41.3416	0.15268	0.220285	NA	NA	NA	NA	NA	5.35547	0.613188	46.7736	0.129103	0.220285	5.01218	0.583022	43.0891	0.141984	0.220285	NA	NA	NA	NA	NA	NA	NA	NA	NA	NA	NA	NA	NA
	coad_tcga	0.45378	0.197998	1.03999	0.0618614	0.0360811	2.09594	0.995847	4.41128	0.0512949	0.0462	2.08049	1.00097	4.32425	0.0496987	0.0462	2.04652	0.979923	4.27406	0.0566522	0.0462	2.14278	1.03057	4.45533	0.0412922	0.0462	2.01703	0.970808	4.19075	0.0600321	0.0462	2.08277	1.00205	4.32902	0.0493607	0.0462	2.08025	1.00088	4.32364	0.0497266	0.0462	2.11155	1.01574	4.38955	0.0453076	0.0462	2.38723	1.11782	5.09818
	dlbc_tcga	1.16123e-08	0	Inf	0.998815	0.30832	1.16073e-08	0	Inf	0.998842	0.30832	NA	NA	NA	NA	NA	1.13597e-08	0	Inf	0.998819	0.30832	1.97541e-08	0	Inf	0.99854	0.30832	NA	NA	NA	NA	NA	1.15711e-08	0	Inf	0.998816	0.30832	NA	NA	NA	NA	NA	NA	NA	NA	NA	NA	NA	NA	NA
	esca_tcga	0.367106	0.158872	0.848274	0.0190254	0.0070138	0.376244	0.162539	0.870925	0.0224489	0.00780819	0.373033	0.161265	0.862888	0.0211878	0.00780819	0.382997	0.165399	0.886866	0.0250771	0.00780819	0.375897	0.162432	0.869893	0.0222802	0.00780819	0.362593	0.156605	0.839523	0.0178689	0.00780819	0.368967	0.159455	0.853765	0.0198422	0.00780819	0.372543	0.161051	0.861765	0.0210181	0.00780819	0.385953	0.166925	0.892376	0.0259988	0.00780819	0.377793	0.163248	0.874297
	gbm_tcga	NA	NA	NA	NA	NA	NA	NA	NA	NA	NA	NA	NA	NA	NA	NA	NA	NA	NA	NA	NA	NA	NA	NA	NA	NA	NA	NA	NA	NA	NA	NA	NA	NA	NA	NA	NA	NA	NA	NA	NA	NA	NA	NA	NA	NA	NA	NA	NA
	hnsc_tcga	0.411954	0.193839	0.875501	0.021131	0.00772672	0.405087	0.190504	0.861376	0.0188928	0.0058511	0.399279	0.187835	0.848747	0.0170236	0.0058511	0.405276	0.190605	0.861725	0.0189446	0.0058511	0.402768	0.189438	0.856333	0.0181295	0.0058511	0.404195	0.190075	0.85952	0.0186118	0.0058511	0.399603	0.187965	0.849537	0.017139	0.0058511	0.402464	0.189287	0.855722	0.01804	0.0058511	0.395921	0.184093	0.85149	0.0177189	0.0058511	0.402825	0.189477	0.856396
	kich_tcga	4.35961e-28	0	Inf	1	0.00406563	NA	NA	NA	NA	0.00406563	NA	NA	NA	NA	NA	NA	NA	NA	NA	0.00406563	NA	NA	NA	NA	NA	NA	NA	NA	NA	0.00406563	NA	NA	NA	NA	NA	NA	NA	NA	NA	NA	NA	NA	NA	NA	0.00406563	NA	NA	NA
	kirc_tcga	0.254406	0.0942201	0.686927	0.00691414	0.0264592	4.28175	0.598136	30.6508	0.14756	0.0596627	4.25184	0.594147	30.4271	0.149456	0.0596627	4.25611	0.594769	30.4563	0.149165	0.0596627	4.29424	0.600135	30.7273	0.146664	0.0596627	4.26597	0.596152	30.5265	0.148515	0.0596627	4.26029	0.595352	30.4862	0.14889	0.0596627	4.30689	0.601805	30.8228	0.145884	0.0596627	4.25896	0.595169	30.4767	0.148976	0.0596627	4.26123	0.595488	30.4928
	kirp_tcga	0.246265	0.059169	1.02497	0.0540958	0.112013	0.236587	0.0567217	0.98681	0.0479077	0.110229	0.248162	0.0594895	1.03522	0.0558162	0.110229	0.244687	0.0586544	1.02075	0.0533869	0.110229	0.246099	0.058994	1.02663	0.054367	0.110229	0.219015	0.0525083	0.913523	0.037152	0.110229	NA	NA	NA	NA	NA	NA	NA	NA	NA	NA	0.245168	0.0587687	1.02278	0.0537241	0.110229	0.246526	0.0590967	1.0284
	laml_tcga	3.494	1.2859	9.49379	0.0141665	0.00264159	3.46851	1.27555	9.43167	0.0148176	0.00273335	NA	NA	NA	NA	NA	NA	NA	NA	NA	NA	3.49958	1.28719	9.51461	0.014101	0.00273335	NA	NA	NA	NA	NA	NA	NA	NA	NA	NA	NA	NA	NA	NA	NA	NA	NA	NA	NA	NA	NA	NA	NA
	lgg_tcga	0.676232	0.480163	0.952366	0.0251344	0.0260171	0.390835	0.236944	0.644675	0.000233912	0.000404841	NA	NA	NA	NA	NA	NA	NA	NA	NA	NA	NA	NA	NA	NA	NA	NA	NA	NA	NA	NA	NA	NA	NA	NA	NA	0.389797	0.236337	0.642904	0.000223938	0.000404841	NA	NA	NA	NA	NA	NA	NA	NA
	lihc_tcga	0.547573	0.386883	0.775005	0.000678589	0.000728932	0.544097	0.383169	0.772613	0.000669119	0.000599199	0.536988	0.378188	0.762468	0.000508779	0.000599199	0.547597	0.385156	0.778548	0.00079589	0.000599199	0.540126	0.380494	0.766729	0.000568933	0.000599199	0.543137	0.38258	0.771073	0.000640116	0.000599199	0.540949	0.381061	0.767924	0.000587863	0.000599199	0.528244	0.370979	0.752178	0.00040117	0.000599199	0.539841	0.380286	0.76634	0.000563156	0.000599199	0.544036	0.382736	0.773314
	luad_tcga	0.478247	0.244258	0.936391	0.0314227	0.0160393	1.96567	0.791309	4.88284	0.145455	0.0809833	2.04376	0.826572	5.05334	0.121723	0.0809833	2.07524	0.839619	5.12926	0.113802	0.0809833	2.0099	0.812287	4.97324	0.130992	0.0809833	2.07119	0.836511	5.12826	0.115476	0.0809833	2.13885	0.865046	5.28837	0.0997472	0.0809833	2.12034	0.857837	5.24089	0.103559	0.0809833	1.82257	0.737068	4.5067	0.193774	0.0809833	2.07455	0.838541	5.13246
	lusc_tcga	0.622042	0.377912	1.02388	0.0618806	0.0462572	3.97426	1.67629	9.42246	0.00173133	0.00806959	NA	NA	NA	NA	NA	4.09437	1.67757	9.99292	0.00195897	0.00806959	3.96967	1.67524	9.40656	0.00173541	0.00806959	4.25446	1.78581	10.1357	0.00107861	0.00806959	4.13842	1.74342	9.82355	0.00128097	0.00806959	3.9466	1.66516	9.35389	0.00182004	0.00806959	3.91764	1.65389	9.27989	0.00191261	0.00806959	3.91262	1.65212	9.26601
	meso_tcga	NA	NA	NA	NA	NA	NA	NA	NA	NA	NA	NA	NA	NA	NA	NA	NA	NA	NA	NA	NA	NA	NA	NA	NA	NA	NA	NA	NA	NA	NA	NA	NA	NA	NA	NA	NA	NA	NA	NA	NA	NA	NA	NA	NA	NA	NA	NA	NA
	ov_tcga	0.74109	0.511172	1.07442	0.11384	0.101902	1.43831	0.999984	2.06875	0.05001	0.0483705	NA	NA	NA	NA	NA	NA	NA	NA	NA	NA	1.43134	0.996439	2.05606	0.0522997	0.0483705	1.419	0.987275	2.03952	0.0586547	0.0483705	1.49314	1.03772	2.14843	0.0308191	0.0483705	1.42467	0.991246	2.0476	0.0558176	0.0483705	NA	NA	NA	NA	NA	NA	NA	NA
	paad_tcga	2.6515e+07	0	Inf	0.994492	0.00376622	1.40372	0.739626	2.66409	0.299568	0.283604	1.39315	0.735693	2.63814	0.308786	0.283604	1.37734	0.726886	2.60985	0.326211	0.283604	1.39315	0.735693	2.63814	0.308786	0.283604	1.38304	0.729873	2.62071	0.320034	0.283604	1.41938	0.749446	2.68817	0.282458	0.283604	NA	NA	NA	NA	NA	NA	NA	NA	NA	NA	NA	NA	NA
	pcpg_tcga	NA	NA	NA	NA	NA	NA	NA	NA	NA	NA	NA	NA	NA	NA	NA	NA	NA	NA	NA	NA	NA	NA	NA	NA	NA	NA	NA	NA	NA	NA	NA	NA	NA	NA	NA	NA	NA	NA	NA	NA	NA	NA	NA	NA	NA	NA	NA	NA
	prad_tcga	0.253263	0.0308327	2.08033	0.201184	0.278861	0.245575	0.0298305	2.02166	0.191722	0.278861	NA	NA	NA	NA	NA	0.239113	0.0290269	1.96972	0.183554	0.278861	0.238856	0.0289947	1.96767	0.183232	0.278861	0.253936	0.0309177	2.08564	0.202034	0.278861	0.256325	0.03122	2.10449	0.205054	0.278861	0.238428	0.02894	1.96434	0.182705	0.278861	0.253734	0.0308924	2.08404	0.201778	0.278861	0.254601	0.0309852	2.09202
	read_tcga	0.320027	0.0732721	1.39777	0.129835	0.189224	0.293041	0.0562982	1.52532	0.144747	0.160084	0.271651	0.0521344	1.41546	0.121764	0.160084	0.271651	0.0521344	1.41546	0.121764	0.160084	NA	NA	NA	NA	NA	0.269764	0.0517954	1.405	0.119683	0.160084	0.274288	0.0526672	1.42848	0.124438	0.160084	0.271651	0.0521344	1.41546	0.121764	0.160084	0.269764	0.0517954	1.405	0.119683	0.160084	NA	NA	NA
	sarc_tcga	0.432762	0.284379	0.658566	9.24066e-05	0.000216732	0.430498	0.281264	0.658912	0.000104081	0.000218664	NA	NA	NA	NA	NA	0.424425	0.277382	0.649418	7.84336e-05	0.000218664	0.430101	0.281021	0.658266	0.000102057	0.000218664	0.429203	0.280417	0.656934	9.8324e-05	0.000218664	0.431762	0.282135	0.660742	0.000109367	0.000218664	NA	NA	NA	NA	NA	NA	NA	NA	NA	NA	NA	NA	NA
	skcm_tcga	1.73222	1.00451	2.98712	0.0481394	0.0324613	2.10314	1.16365	3.80113	0.0138217	0.00623446	2.15669	1.1924	3.90081	0.0110235	0.00623446	2.09799	1.16189	3.78828	0.0139856	0.00623446	2.10309	1.1645	3.7982	0.0137046	0.00623446	2.09225	1.15689	3.78385	0.0146044	0.00623446	2.08984	1.15459	3.78265	0.0149002	0.00623446	2.09714	1.16062	3.78934	0.0141498	0.00623446	NA	NA	NA	NA	NA	2.11598	1.17155	3.82175
	stad_tcga	1.35203	0.991224	1.84417	0.0568698	0.0567153	0.315345	0.10004	0.994031	0.0488171	0.0897416	0.311385	0.0989404	0.979993	0.046096	0.0897416	0.303615	0.0964124	0.956122	0.0416873	0.0897416	0.311775	0.099068	0.98118	0.0463223	0.0897416	0.309465	0.0982932	0.974313	0.0450234	0.0897416	0.308358	0.0979729	0.970522	0.0443137	0.0897416	0.305004	0.0968606	0.960424	0.0424623	0.0897416	0.310656	0.0986977	0.977805	0.0456809	0.0897416	0.308302	0.0978818	0.971071
	tgct_tcga	0.198324	0.0191408	2.0549	0.175032	0.146001	0.21391	0.020721	2.20827	0.19538	0.148667	0.202776	0.0195909	2.09885	0.180832	0.148667	NA	NA	NA	NA	NA	0.202776	0.0195909	2.09885	0.180832	0.148667	0.201948	0.0195084	2.09053	0.179738	0.148667	NA	NA	NA	NA	NA	NA	NA	NA	NA	NA	NA	NA	NA	NA	NA	0.205079	0.0198239	2.12155
	thca_tcga	2.9285	1.08033	7.93838	0.0347007	0.0348475	6.55737e+07	0	Inf	0.998075	0.110631	NA	NA	NA	NA	NA	7.81989e+07	0	Inf	0.998097	0.110631	NA	NA	NA	NA	NA	6.56139e+07	0	Inf	0.998076	0.110631	NA	NA	NA	NA	NA	NA	NA	NA	NA	NA	NA	NA	NA	NA	NA	NA	NA	NA
	thym_tcga	5.46964	1.34223	22.289	0.0177597	0.0359256	5.22495	1.27578	21.3987	0.0215304	0.0409007	NA	NA	NA	NA	NA	NA	NA	NA	NA	NA	NA	NA	NA	NA	NA	NA	NA	NA	NA	NA	NA	NA	NA	NA	NA	NA	NA	NA	NA	NA	NA	NA	NA	NA	NA	NA	NA	NA
	ucec_tcga	2.56336e+07	0	Inf	0.9952	0.0123713	0.235718	0.0561238	0.990007	0.0484181	0.0143959	0.235552	0.0560581	0.989769	0.0483812	0.0143959	0.235189	0.0558742	0.989975	0.0484154	0.0143959	0.24203	0.057633	1.01641	0.0526556	0.0143959	0.23488	0.0559246	0.986478	0.0478658	0.0143959	0.23404	0.0557	0.983386	0.0473855	0.0143959	0.234729	0.0558933	0.985769	0.0477551	0.0143959	0.229568	0.054666	0.964065	0.0444365	0.0143959	0.254204	0.0605326	1.06752
	ucs_tcga	NA	NA	NA	NA	NA	NA	NA	NA	NA	NA	NA	NA	NA	NA	NA	NA	NA	NA	NA	NA	NA	NA	NA	NA	NA	NA	NA	NA	NA	NA	NA	NA	NA	NA	NA	NA	NA	NA	NA	NA	NA	NA	NA	NA	NA	NA	NA	NA
	uvm_tcga	0.185724	0.0235707	1.46339	0.109945	0.0470417	0.189739	0.0238289	1.5108	0.11638	0.0470417	NA	NA	NA	NA	NA	NA	NA	NA	NA	NA	NA	NA	NA	NA	NA	NA	NA	NA	NA	NA	NA	NA	NA	NA	NA	NA	NA	NA	NA	NA	NA	NA	NA	NA	NA	0.182768	0.0232116	1.43912
Disease-specific survival	acc_tcga	0.183713	0.0434406	0.776929	0.0212766	0.00347691	0.258483	0.0967328	0.6907	0.00697818	0.0015499	NA	NA	NA	NA	NA	0.241469	0.0909441	0.641131	0.00434205	0.0015499	NA	NA	NA	NA	NA	0.247488	0.0931822	0.657318	0.0050808	0.0015499	NA	NA	NA	NA	NA	NA	NA	NA	NA	NA	NA	NA	NA	NA	NA	NA	NA	NA
	blca_tcga	1.07604e-07	0	Inf	0.992761	0.0154947	1.52225	0.910444	2.54517	0.109109	0.11441	1.57366	0.941169	2.63119	0.0838489	0.11441	1.58138	0.942632	2.65296	0.0825364	0.11441	NA	NA	NA	NA	NA	1.50108	0.897789	2.50977	0.121422	0.11441	1.51537	0.905486	2.53603	0.113633	0.11441	1.51925	0.908722	2.53997	0.110726	0.11441	1.49789	0.895636	2.50512	0.123585	0.11441	1.607	0.961035	2.68716
	brca_tcga	0.477959	0.238891	0.956273	0.0369493	0.0576616	0.468176	0.232914	0.941071	0.0331329	0.0519508	0.466195	0.231963	0.93695	0.032127	0.0519508	0.467795	0.232777	0.940095	0.0328888	0.0519508	0.467556	0.232657	0.939619	0.0327726	0.0519508	0.468282	0.233019	0.94107	0.0331283	0.0519508	0.466395	0.231718	0.938747	0.0325923	0.0519508	0.456865	0.227102	0.919083	0.0280518	0.0519508	0.457415	0.227582	0.919353	0.0280886	0.0519508	0.471556	0.234645	0.947666
	cesc_tcga	3.1396	1.40586	7.01144	0.00525537	0.014707	1.73495	0.782111	3.84861	0.17529	0.174479	1.65192	0.747831	3.64901	0.214481	0.174479	1.645	0.739446	3.65952	0.222442	0.174479	1.74084	0.787174	3.8499	0.170999	0.174479	1.70018	0.768769	3.76007	0.189993	0.174479	1.53745	0.696934	3.39164	0.286639	0.174479	1.65095	0.741703	3.67482	0.219431	0.174479	NA	NA	NA	NA	NA	1.70594	0.771457	3.7724
	chol_tcga	7.28005	0.813215	65.1723	0.0758842	0.149631	6.31676	0.701624	56.8701	0.100193	0.155471	NA	NA	NA	NA	NA	6.7786	0.757134	60.6887	0.0870445	0.155471	NA	NA	NA	NA	NA	7.22901	0.801319	65.2156	0.0779681	0.155471	7.02935	0.785178	62.9307	0.0812089	0.155471	NA	NA	NA	NA	NA	NA	NA	NA	NA	NA	NA	NA	NA
	coad_tcga	3.86906e-08	0	Inf	0.995979	0.0357	3.03345	0.710565	12.95	0.133993	0.195268	2.9852	0.699482	12.74	0.13962	0.195268	1.9609	0.362415	10.6097	0.434374	0.195268	3.14458	0.736214	13.4314	0.121966	0.195268	2.91775	0.683824	12.4495	0.148023	0.195268	3.11301	0.72885	13.2961	0.125278	0.195268	3.07924	0.721018	13.1505	0.12892	0.195268	3.14316	0.735841	13.4261	0.122128	0.195268	3.28071	0.76414	14.0852
	dlbc_tcga	0.307696	0.0430054	2.20152	0.240413	0.252975	0.473382	0.0466409	4.8046	0.527062	0.252975	NA	NA	NA	NA	NA	0.319661	0.0446055	2.29082	0.256364	0.252975	0.532089	0.0476633	5.93997	0.608259	0.252975	NA	NA	NA	NA	NA	0.307696	0.0430054	2.20152	0.240413	0.252975	NA	NA	NA	NA	NA	NA	NA	NA	NA	NA	NA	NA	NA
	esca_tcga	7.57682	1.02327	56.1029	0.0474255	0.00550904	7.49868	1.012	55.5634	0.0486512	0.00588317	7.44915	1.00475	55.2275	0.0494607	0.00588317	7.45621	1.00578	55.2758	0.0493448	0.00588317	7.40056	0.997693	54.8949	0.0502646	0.00588317	7.44005	1.00336	55.1691	0.0496181	0.00588317	7.57017	1.02123	56.1159	0.0476449	0.00588317	7.44941	1.00478	55.2296	0.0494568	0.00588317	7.54293	1.01827	55.8747	0.0479639	0.00588317	7.45518	1.00563	55.2686
	gbm_tcga	NA	NA	NA	NA	NA	NA	NA	NA	NA	NA	NA	NA	NA	NA	NA	NA	NA	NA	NA	NA	NA	NA	NA	NA	NA	NA	NA	NA	NA	NA	NA	NA	NA	NA	NA	NA	NA	NA	NA	NA	NA	NA	NA	NA	NA	NA	NA	NA
	hnsc_tcga	0.486401	0.198873	1.18963	0.114236	0.0764987	0.401867	0.163647	0.986863	0.0467218	0.0931146	0.419354	0.171243	1.02695	0.0572015	0.0931146	0.414731	0.169305	1.01593	0.0541799	0.0931146	0.412971	0.168582	1.01164	0.0530348	0.0931146	0.415069	0.169416	1.01692	0.0544467	0.0931146	0.422364	0.172477	1.03429	0.0592706	0.0931146	0.409923	0.16729	1.00446	0.0511497	0.0931146	0.418014	0.170688	1.02371	0.0563033	0.0931146	0.416354	0.169992	1.01976
	kich_tcga	4.35961e-28	0	Inf	1	0.00406563	NA	NA	NA	NA	0.00406563	NA	NA	NA	NA	NA	NA	NA	NA	NA	0.00406563	NA	NA	NA	NA	NA	NA	NA	NA	NA	0.00406563	NA	NA	NA	NA	NA	NA	NA	NA	NA	NA	NA	NA	NA	NA	0.00406563	NA	NA	NA
	kirc_tcga	0.160373	0.058964	0.436191	0.000336871	0.00520377	0.342428	0.108328	1.08243	0.0679889	0.0292735	0.345693	0.109319	1.09317	0.0705574	0.0292735	0.344248	0.108879	1.08843	0.0694171	0.0292735	0.339599	0.107433	1.07348	0.0658832	0.0292735	0.328803	0.103052	1.04909	0.0602432	0.0292735	0.34378	0.108736	1.08689	0.0690499	0.0292735	0.347613	0.109975	1.09875	0.0719262	0.0292735	0.343922	0.108776	1.08739	0.069169	0.0292735	0.343707	0.108708	1.08671
	kirp_tcga	0.498064	0.172224	1.44038	0.198278	0.23617	2.35567	0.706053	7.85942	0.163385	0.172687	2.52954	0.75827	8.43842	0.131098	0.172687	2.55953	0.767212	8.53899	0.126294	0.172687	2.54682	0.76342	8.49638	0.128307	0.172687	2.55544	0.765938	8.52588	0.12696	0.172687	NA	NA	NA	NA	NA	NA	NA	NA	NA	NA	2.55338	0.765326	8.51895	0.127285	0.172687	2.54253	0.762153	8.48181
	laml_tcga	NA	NA	NA	NA	NA	NA	NA	NA	NA	NA	NA	NA	NA	NA	NA	NA	NA	NA	NA	NA	NA	NA	NA	NA	NA	NA	NA	NA	NA	NA	NA	NA	NA	NA	NA	NA	NA	NA	NA	NA	NA	NA	NA	NA	NA	NA	NA	NA
	lgg_tcga	0.668769	0.466168	0.959424	0.0288947	0.0298695	0.41111	0.240542	0.702629	0.00115174	0.00179403	NA	NA	NA	NA	NA	NA	NA	NA	NA	NA	NA	NA	NA	NA	NA	NA	NA	NA	NA	NA	NA	NA	NA	NA	NA	0.409891	0.239854	0.700471	0.001106	0.00179403	NA	NA	NA	NA	NA	NA	NA	NA
	lihc_tcga	0.463908	0.295041	0.729427	0.000880122	0.000729376	0.463257	0.290786	0.738023	0.00120165	0.000470552	0.453245	0.285202	0.720299	0.000813617	0.000470552	0.458538	0.287957	0.730169	0.00102045	0.000470552	0.445761	0.280832	0.70755	0.000609151	0.000470552	0.44635	0.281185	0.708531	0.000622939	0.000470552	0.441378	0.277812	0.701248	0.000535323	0.000470552	0.44245	0.278527	0.702848	0.00055387	0.000470552	0.443791	0.279502	0.704646	0.000573315	0.000470552	0.453679	0.285248	0.721565
	luad_tcga	0.561361	0.384407	0.819772	0.0028027	0.00339881	0.46727	0.274227	0.796205	0.00514075	0.00896134	0.505022	0.296279	0.860836	0.0120496	0.00896134	0.501447	0.295244	0.851664	0.0106469	0.00896134	0.500068	0.294249	0.849851	0.0104294	0.00896134	0.499376	0.293634	0.849276	0.0103787	0.00896134	0.523507	0.30833	0.888853	0.0165665	0.00896134	0.491651	0.28941	0.83522	0.00864127	0.00896134	0.472108	0.277789	0.802358	0.0055416	0.00896134	0.494984	0.290995	0.841972
	lusc_tcga	0.399533	0.192096	0.830974	0.0140679	0.0291982	8.88055	2.84821	27.6891	0.000167233	0.00218986	NA	NA	NA	NA	NA	9.25164	2.83797	30.1599	0.000224248	0.00218986	8.76724	2.81324	27.3224	0.00018151	0.00218986	10.1445	3.18923	32.2685	8.69569e-05	0.00218986	9.01518	2.89245	28.0985	0.000149958	0.00218986	8.6673	2.78171	27.0058	0.000195849	0.00218986	8.96358	2.8721	27.9746	0.000158826	0.00218986	8.76724	2.81324	27.3224
	meso_tcga	2.70849e+07	0	Inf	0.996493	0.0636441	2.80417e+07	0	Inf	0.996491	0.0636441	NA	NA	NA	NA	NA	2.70403e+07	0	Inf	0.996494	0.0636441	NA	NA	NA	NA	NA	NA	NA	NA	NA	NA	NA	NA	NA	NA	NA	2.71502e+07	0	Inf	0.996494	0.0636441	NA	NA	NA	NA	NA	NA	NA	NA
	ov_tcga	0.756201	0.508198	1.12523	0.168171	0.155116	1.35917	0.931631	1.98292	0.11128	0.105536	NA	NA	NA	NA	NA	NA	NA	NA	NA	NA	1.36016	0.932693	1.98355	0.110046	0.105536	1.34654	0.92253	1.96545	0.12306	0.105536	1.41908	0.971598	2.07265	0.0701585	0.105536	1.38124	0.944349	2.02024	0.0959495	0.105536	NA	NA	NA	NA	NA	NA	NA	NA
	paad_tcga	2.65666e+07	0	Inf	0.994963	0.00801825	1.41935	0.86768	2.32177	0.163106	0.157948	1.44865	0.881637	2.38033	0.143528	0.157948	1.44865	0.881637	2.38033	0.143528	0.157948	1.44865	0.881637	2.38033	0.143528	0.157948	1.43157	0.871109	2.35262	0.156913	0.157948	1.37164	0.839458	2.2412	0.20716	0.157948	NA	NA	NA	NA	NA	NA	NA	NA	NA	NA	NA	NA	NA
	pcpg_tcga	0.0759559	0.0126656	0.45551	0.00479702	0.0066342	0.0765838	0.0127694	0.459308	0.00493513	0.0066342	NA	NA	NA	NA	NA	NA	NA	NA	NA	NA	NA	NA	NA	NA	NA	NA	NA	NA	NA	NA	NA	NA	NA	NA	NA	NA	NA	NA	NA	NA	NA	NA	NA	NA	NA	0.0765838	0.0127694	0.459308
	prad_tcga	0.118821	0.0120209	1.17448	0.0683983	0.134047	0.117414	0.0118342	1.16492	0.067313	0.134047	NA	NA	NA	NA	NA	0.114099	0.011481	1.13392	0.0639261	0.134047	0.113858	0.0114544	1.13176	0.0636916	0.134047	0.119167	0.0120596	1.17755	0.0687406	0.134047	0.120253	0.0121814	1.18712	0.0698115	0.134047	0.113711	0.0114374	1.13051	0.0635555	0.134047	0.118979	0.0120388	1.17586	0.0685524	0.134047	0.11969	0.0120997	1.18397
	read_tcga	0.149458	0.0410038	0.544771	0.00397157	0.00130604	0.293041	0.0562982	1.52532	0.144747	0.160084	0.271651	0.0521344	1.41546	0.121764	0.160084	0.271651	0.0521344	1.41546	0.121764	0.160084	NA	NA	NA	NA	NA	0.269764	0.0517954	1.405	0.119683	0.160084	0.274288	0.0526672	1.42848	0.124438	0.160084	0.271651	0.0521344	1.41546	0.121764	0.160084	0.269764	0.0517954	1.405	0.119683	0.160084	NA	NA	NA
	sarc_tcga	0.497783	0.309711	0.800062	0.00396027	0.00283993	0.468753	0.28466	0.771903	0.00290798	0.00211247	NA	NA	NA	NA	NA	0.469286	0.285034	0.772645	0.00294058	0.00211247	0.476402	0.289309	0.784485	0.0035707	0.00211247	0.46882	0.28422	0.773316	0.00301014	0.00211247	0.468899	0.28478	0.772056	0.00291323	0.00211247	NA	NA	NA	NA	NA	NA	NA	NA	NA	NA	NA	NA	NA
	skcm_tcga	0.598886	0.402401	0.891309	0.0114995	0.0075208	2.0625	1.10675	3.84359	0.0226474	0.0123851	2.0944	1.12511	3.89874	0.0197125	0.0123851	2.04268	1.09946	3.79511	0.0238233	0.0123851	2.0442	1.09998	3.79893	0.0237373	0.0123851	1.98966	1.0693	3.70216	0.0298963	0.0123851	2.04419	1.09276	3.82399	0.0252492	0.0123851	2.02174	1.08745	3.75871	0.026085	0.0123851	NA	NA	NA	NA	NA	2.06692	1.11245	3.8403
	stad_tcga	2.34529	1.2446	4.4194	0.00836793	0.0176568	0.188931	0.0592738	0.602202	0.00484052	0.0221089	0.18385	0.0578306	0.584483	0.0041047	0.0221089	0.18017	0.0566203	0.573317	0.00370872	0.0221089	0.18393	0.0578598	0.584696	0.00411202	0.0221089	0.179847	0.0565097	0.572376	0.0036774	0.0221089	0.183249	0.057648	0.582503	0.00402949	0.0221089	0.185422	0.0583129	0.589602	0.0043028	0.0221089	0.184996	0.058189	0.588147	0.00424466	0.0221089	0.182112	0.0572109	0.579693
	tgct_tcga	0.217996	0.0197607	2.40488	0.213652	0.195977	0.236797	0.0214633	2.61249	0.239591	0.199513	0.223342	0.0202444	2.46397	0.221035	0.199513	NA	NA	NA	NA	NA	0.223342	0.0202444	2.46397	0.221035	0.199513	0.222344	0.0201557	2.45274	0.219641	0.199513	NA	NA	NA	NA	NA	NA	NA	NA	NA	NA	NA	NA	NA	NA	NA	0.226115	0.0204952	2.49463
	thca_tcga	12.4706	1.48839	104.485	0.0199834	0.00372909	8.50952	0.944988	76.6274	0.0561972	0.0261999	NA	NA	NA	NA	NA	8.68915	0.964782	78.2574	0.053856	0.0261999	NA	NA	NA	NA	NA	8.50499	0.944446	76.5897	0.0562631	0.0261999	NA	NA	NA	NA	NA	NA	NA	NA	NA	NA	NA	NA	NA	NA	NA	NA	NA	NA
	thym_tcga	4.05839	0.402777	40.8925	0.234659	0.293133	4.95158e+08	0	Inf	0.998703	0.0291243	NA	NA	NA	NA	NA	NA	NA	NA	NA	NA	NA	NA	NA	NA	NA	NA	NA	NA	NA	NA	NA	NA	NA	NA	NA	NA	NA	NA	NA	NA	NA	NA	NA	NA	NA	NA	NA	NA
	ucec_tcga	0.530337	0.260876	1.07813	0.0797476	0.0599144	10.3925	1.34261	80.4434	0.0249531	0.0841323	11.2256	1.4551	86.602	0.0203531	0.0841323	10.9823	1.42351	84.7277	0.0215212	0.0841323	11.1926	1.45078	86.3491	0.0205084	0.0841323	10.9559	1.41661	84.7312	0.0218107	0.0841323	10.7545	1.394	82.9697	0.0226897	0.0841323	11.2823	1.46236	87.0446	0.0200969	0.0841323	11.2671	1.46047	86.9218	0.0201627	0.0841323	10.8753	1.40962	83.9031
	ucs_tcga	3.12802	1.284	7.62032	0.0120658	0.00691904	3.18144	1.30758	7.74069	0.0107382	0.00691904	NA	NA	NA	NA	NA	3.26008	1.34005	7.9311	0.00918026	0.00691904	NA	NA	NA	NA	NA	3.12625	1.28123	7.62813	0.0122627	0.00691904	3.26008	1.34005	7.9311	0.00918026	0.00691904	NA	NA	NA	NA	NA	NA	NA	NA	NA	NA	NA	NA	NA
	uvm_tcga	7.57707e+07	0	Inf	0.99778	0.065	7.56251e+07	0	Inf	0.99778	0.065	NA	NA	NA	NA	NA	NA	NA	NA	NA	NA	NA	NA	NA	NA	NA	NA	NA	NA	NA	NA	NA	NA	NA	NA	NA	NA	NA	NA	NA	NA	NA	NA	NA	NA	NA	7.74881e+07	0	Inf
[truncated: 17 more columns]
